# Supplementary material for: RNA Sequencing in Adult Drosophila Females Identifies Estrogen-Related Receptor-Dependent Transcriptional Changes in Metabolism, DNA Replication, and Translation
Source: bioRxiv. 2026 May 25:2026.05.21.726871. Preprint. [Version 1] doi: 10.64898/2026.05.21.726871 (PMC13232262; doi:10.64898/2026.05.21.726871)
Supplement: Supplement 1 — Table S1. Total number of mapped reads for each ERR conditional knockout library. Table S2. List of all transcripts and their relative abundance in control and ERRcond.2 females. Table S3. List of all transcripts and their relative abundance in control and ERRcond.19-4 females. Table S4. PANGEA analysis of common downregulated genes in ERR conditional knockout females. Table S5. PANGEA analysis of common upregulated genes in ERR conditional knockout females. Table S6. Common and sex-specific genes downregulated in ERRcond.2 conditional knockouts. Table S7. PANGEA analysis of common downregulated genes in ERRcond.2 conditional knockout females and males. Table S8. PANGEA analysis of downregulated genes specifically in ERRcond.2 females. Table S9. Common and sex-specific genes upregulated in ERRcond.2 conditional knockouts. Table S10. PANGEA analysis of upregulated genes specifically in ERRcond.2 females. [file media-1.xlsx]

## Sheet: Table S1
Table S1. Total number of mapped reads for each ERR conditional knockout library.
Sample	Total Reads	Total Mapped Reads	Percentage Mapped
ERR[cond.19-4] control, Rep 1	48381634	45763355	0.9459
ERR[cond.19-4] control, Rep 2	45607626	43381294	0.9512
ERR[cond.19-4] control, Rep 3	45515176	43135651	0.9477
ERR[cond.19-4], Rep 1	44637860	42492832	0.9519
ERR[cond.19-4], Rep 2	46220806	43775741	0.9471
ERR[cond.19-4], Rep 3	45154066	42763100	0.947
ERR[cond.2] control, Rep 1	45803884	42689377	0.932
ERR[cond.2] control, Rep 2	40277196	38064763	0.9451
ERR[cond.2] control, Rep 3	44567792	40758608	0.9145
ERR[cond.2], Rep 1	44258016	41867080	0.946
ERR[cond.2], Rep 2	48731586	45811238	0.9401
ERR[cond.2], Rep 3	45971050	41279875	0.898

## Sheet: Table S2
Table S2. List of all transcripts and their relative abundance in control and ERR[cond.2] females
Gene ID	ERR[cond.2] Rep1	ERR[cond.2] Rep2	ERR[cond.2] Rep3	ERR[cond.2] Control Rep1	ERR[cond.2] Control Rep2	ERR[cond.2] Control Rep3	ERR[cond.2] Average	ERR[cond.2] Control Average	log2FoldChange	pvalue	padj	gene_name	gene_chr	gene_start	gene_end	gene_strand	gene_length	gene_biotype	gene_description	tf_family	ERR[cond.2] count Rep1	ERR[cond.2] count Rep2	ERR[cond.2] count Rep3	ERR[cond.2] control count Rep1	ERR[cond.2] control count Rep2	ERR[cond.2] control count Rep3	ERR[cond.2] FPKM Rep1	ERR[cond.2] FPKM Rep2	ERR[cond.2] FPKM Rep3	ERR[cond.2] control FPKM Rep1	ERR[cond.2] control FPKM Rep2	ERR[cond.2] control FPKM Rep3
FBgn0266405	1.90873	2.67884	4.81473	87.2545	4.26003	303.936	3.1341	131.817	-5.39574	0.000156845	0.00718716	CR45045	3R	17667577	17667825	+	249	lincRNA	-	-	2	3	5	81	4	294	0.428059	0.611568	1.09122	19.9214	0.963425	68.8954
FBgn0039376	0	0	0	7.54051	4.26003	2.06759	0	4.62271	-4.74463	0.00774697	1	CG14354	3R	25815479	25816574	+	1041	protein_coding	-	-	0	0	0	7	4	2	0	0	0	0.411796	0.230445	0.112104
FBgn0264541	0.954367	6.25062	3.85178	103.413	3.19502	157.137	3.68559	87.9149	-4.57266	0.00116794	0.0283015	CG43920	2R	17598845	17599253	-	409	protein_coding	-	-	1	7	4	96	3	152	0.130302	0.868755	0.53147	14.3742	0.439901	21.6852
FBgn0043783	48.6727	131.263	76.0727	2345.1	1140.62	2155.46	85.3362	1880.4	-4.45988	1.05447e-33	8.8595e-31	CG32444	3L	21636947	21639060	+	1280	protein_coding	-	Aldose_epim	51	147	79	2177	1071	2085	2.12341	5.82949	3.35397	104.156	50.1807	95.047
FBgn0083049	0	0	0	5.38608	2.13001	3.10139	0	3.53916	-4.36032	0.0198703	1	snoRNA:Psi18S-1377c	3R	30207322	30207458	-	137	snoRNA	-	-	0	0	0	5	2	3	0	0	0	2.23503	0.875521	1.27774
FBgn0267590	0	0	0	1.07722	2.13001	7.23657	0	3.48127	-4.34012	0.0319279	1	CR45928	2R	23850330	23851500	+	1171	lincRNA	-	-	0	0	0	1	2	7	0	0	0	0.0522971	0.102431	0.348806
FBgn0053963	0	0	0	5.38608	3.19502	1.0338	0	3.20497	-4.2159	0.0353813	1	CR33963	X	12659462	12660632	+	1171	lincRNA	-	-	0	0	0	5	3	1	0	0	0	0.261486	0.153646	0.0498294
FBgn0032271	0	0	0	3.23165	4.26003	2.06759	0	3.18642	-4.20874	0.0274896	1	CG7329	2L	10629352	10638471	-	1963	protein_coding	-	Abhydrolase_1	0	0	0	3	4	2	0	0	0	0.0935914	0.122207	0.05945
FBgn0266406	0	0	0	1.07722	6.39004	2.06759	0	3.17828	-4.20579	0.0401104	1	CR45046	3R	21878672	21884101	-	5273	lincRNA	-	Aldedh	0	0	0	1	6	2	0	0	0	0.0116139	0.0682418	0.0221317
FBgn0032095	0	0	0	1.07722	4.26003	4.13518	0	3.15748	-4.19785	0.0349197	1	Toll-4	2L	9084107	9089440	+	3378	protein_coding	-	-	0	0	0	1	4	4	0	0	0	0.0181291	0.0710162	0.0690944
FBgn0014865	17.1786	20.5378	33.7031	397.493	42.6003	765.009	23.8065	401.701	-4.07705	7.54134e-05	0.00423707	Mtk	2R	15408846	15409113	+	268	protein_coding	-	-	18	23	35	369	40	740	3.57941	4.35628	7.09701	84.3192	8.95122	161.116
FBgn0029589	0	0	1.92589	2.15443	12.7801	15.5069	0.641964	10.1471	-4.01109	0.00624299	1	CG14810	X	1819495	1820341	-	720	protein_coding	-	-	0	0	2	2	12	15	0	0	0.150952	0.170111	0.999553	1.21563
FBgn0265577	1.90873	7.14357	19.2589	144.347	8.52005	294.632	9.43708	149.166	-3.98338	0.00361939	0.0553309	CR44404	2R	17671068	17671295	+	228	lincRNA	-	-	2	8	20	134	8	285	0.467486	1.78106	4.76691	35.9919	2.10432	72.9378
FBgn0037889	0	0	0.962946	4.30887	4.26003	7.23657	0.320982	5.26849	-3.97475	0.0118939	1	scpr-A	3R	11241183	11242120	+	873	protein_coding	-	SCP	0	0	1	4	4	7	0	0	0.0622484	0.280595	0.274791	0.467871
FBgn0053137	0	0	0.962946	3.23165	7.45505	4.13518	0.320982	4.94063	-3.88056	0.0164265	1	CG33137	2R	13175395	13176075	+	623	protein_coding	-	-	0	0	1	3	7	4	0	0	0.0872276	0.294895	0.673856	0.37464
FBgn0001092	1570.89	1636.77	1581.16	22096.9	22885.9	24509.2	1596.27	23164	-3.85904	0	0	Gapdh2	X	15868145	15869661	+	1443	protein_coding	-	-	1646	1833	1642	20513	21489	23708	60.7906	64.4791	61.8371	870.558	893.114	958.674
FBgn0032415	0	0.892946	0	2.15443	5.32503	6.20278	0.297649	4.56075	-3.76692	0.0231219	1	rho-6	2L	12130516	12133411	-	944	protein_coding	-	Rhomboid	0	1	0	2	5	6	0	0.0537713	0	0.129746	0.317655	0.37087
FBgn0266629	0	0.892946	0	2.15443	3.19502	8.27037	0.297649	4.53994	-3.76146	0.0269359	1	CR45136	2R	10853546	10854495	+	888	lincRNA	-	-	0	1	0	2	3	8	0	0.0571623	0	0.137928	0.202612	0.525678
FBgn0004240	91.6192	131.263	106.887	1098.76	68.1604	2982.5	109.923	1383.14	-3.65334	0.00213276	0.0418492	Dpt	2R	18865765	18866260	+	496	protein_coding	-	-	96	147	111	1020	64	2885	10.3148	15.0438	12.1614	125.937	7.73848	339.396
FBgn0035943	0.954367	0	0	5.38608	1.06501	5.16898	0.318122	3.87336	-3.53005	0.0460594	1	CG5653	3L	8964912	8966374	-	1463	protein_coding	-	Amino_oxidase	1	0	0	5	1	5	0.0364275	0	0	0.209296	0.0409933	0.19942
FBgn0041579	331.165	1143.86	964.872	8560.64	1377.05	15884.3	813.3	8607.32	-3.40369	0.000512388	0.0165576	AttC	2R	13393705	13394667	+	900	protein_coding	-	-	347	1281	1002	7947	1293	15365	20.5476	72.2486	60.5017	540.749	86.1615	996.168
FBgn0014368	0	0.892946	0	3.23165	3.19502	4.13518	0.297649	3.52062	-3.3925	0.0461174	1	nol	3L	11130835	11131402	+	568	protein_coding	-	-	0	1	0	3	3	4	0	0.0893664	0	0.32345	0.31676	0.410917
FBgn0052185	18.133	33.039	10.5924	207.903	5.32503	417.654	20.5881	210.294	-3.35185	0.0129285	0.11258	edin	3L	17494880	17495300	+	421	protein_coding	-	-	19	37	11	193	5	404	2.40516	4.46111	1.41988	28.0744	0.712271	55.994
FBgn0003071	229.048	203.592	197.404	1678.3	2085.28	2048.98	210.015	1937.52	-3.20588	2.67358e-100	4.94184e-97	Pfk	2R	10109740	10117457	+	4377	protein_coding	-	PFK	240	228	205	1558	1958	1982	2.92219	2.64412	2.54519	21.7985	26.8283	26.4222
FBgn0034407	101.163	289.315	165.627	1852.81	74.5505	2784.01	185.368	1570.46	-3.08264	0.0104274	0.0987399	DptB	2R	18867391	18867895	+	449	protein_coding	-	-	106	324	172	1720	70	2693	12.5815	36.6287	20.8173	234.594	9.34994	349.971
FBgn0024289	100.208	200.913	163.701	1652.45	936.141	1347.04	154.941	1311.88	-3.08097	6.08951e-26	4.01995e-23	Sodh-1	3R	7052335	7054541	+	1387	protein_coding	-	ADH_N	105	225	170	1534	879	1303	4.03447	8.23434	6.66062	67.7304	38.0075	54.8164
FBgn0263462	0.954367	1.78589	0.962946	9.69495	11.7151	7.23657	1.2344	9.54886	-2.93981	0.00381761	1	snoRNA:Dek-a	2R	16857413	16857578	+	166	snoRNA	-	-	1	2	1	9	11	7	0.321044	0.611568	0.327366	3.32024	3.97413	2.46055
FBgn0086355	1144.29	1168.87	1171.91	8365.66	8683	8738.68	1161.69	8595.78	-2.88739	2.78364e-260	1.28632e-256	Tpi	3R	30132981	30134599	-	1558	protein_coding	-	-	1199	1309	1217	7766	8153	8453	41.0133	42.6476	42.4488	305.256	313.839	316.582
FBgn0050287	0	2.67884	1.92589	15.081	5.32503	12.4056	1.53491	10.9372	-2.81961	0.00644493	1	CG30287	2R	21536894	21538015	-	955	protein_coding	-	Trypsin	0	3	2	14	5	12	0	0.159456	0.113807	0.897758	0.313996	0.733196
FBgn0053459	2.8631	0	1.92589	7.54051	3.19502	21.7097	1.59633	10.8151	-2.77797	0.0183964	1	CG33459	2R	16488053	16489182	+	914	protein_coding	-	Trypsin	3	0	2	7	3	21	0.174924	0	0.118912	0.469015	0.196849	1.34065
FBgn0083047	0.954367	0.892946	0.962946	5.38608	9.58506	4.13518	0.936753	6.36877	-2.76529	0.0217874	1	snoRNA:Psi18S-1377e	3R	30206976	30207112	-	137	snoRNA	-	-	1	1	1	5	9	4	0.389003	0.370512	0.396663	2.23503	3.93984	1.70366
FBgn0034274	0.954367	0.892946	0.962946	10.7722	1.06501	7.23657	0.936753	6.35791	-2.7634	0.0374862	1	CG10931	2R	17748935	17750136	+	1202	protein_coding	-	WD40	1	1	1	10	1	7	0.0443372	0.0422297	0.0452103	0.509484	0.0498945	0.33981
FBgn0010388	204.234	266.991	255.181	932.869	115.021	3728.9	242.135	1592.26	-2.7172	0.0183221	0.135704	Dro	2R	14745961	14746714	+	754	protein_coding	-	-	214	299	265	866	108	3607	15.1257	20.129	19.0993	70.3366	8.59032	279.137
FBgn0003076	975.363	1506.4	1412.64	9362.09	6759.6	7512.59	1298.13	7878.09	-2.60129	2.84095e-36	2.62561e-33	Pgm	3L	16126018	16128531	-	1843	protein_coding	-	PGM_PMM_III	1022	1687	1467	8691	6347	7267	29.5528	46.4636	43.2561	288.788	206.538	230.076
FBgn0015035	196.6	298.244	242.662	2155.51	1006.43	951.092	245.835	1371.01	-2.47907	4.30301e-14	2.20936e-11	Cyp4e3	2L	9747839	9750071	-	1805	protein_coding	-	p450	206	334	252	2001	945	920	6.08224	9.39274	7.58692	67.8898	31.3987	29.7408
FBgn0265761	1.90873	2.67884	0	3.23165	7.45505	14.4731	1.52919	8.38661	-2.44338	0.033353	1	CR44568	X	12622212	12622771	+	560	lincRNA	-	-	2	3	0	3	7	14	0.190333	0.271929	0	0.328071	0.749665	1.45876
FBgn0014869	898.059	1017.96	916.725	4703.13	4983.17	4887.79	944.247	4858.03	-2.36282	7.79421e-118	1.80085e-114	Pglym78	3R	29148248	29149901	+	1136	protein_coding	-	-	941	1140	952	4366	4679	4728	44.1453	50.9389	45.5408	235.364	247.02	242.852
FBgn0052755	3.81747	0.892946	0.962946	11.8494	5.32503	11.3718	1.89112	9.51539	-2.33965	0.0172386	1	CG32755	X	5950251	5951711	+	1347	protein_coding	-	Trypsin	4	1	1	11	5	11	0.158258	0.0376838	0.0403436	0.500103	0.222618	0.476505
FBgn0260393	0.954367	1.78589	3.85178	4.30887	4.26003	23.7773	2.19735	10.7821	-2.30155	0.0347988	1	CG17147	3L	20223932	20225324	+	1136	protein_coding	-	CBM_14	1	2	4	4	4	23	0.0469132	0.0893664	0.191348	0.215634	0.211173	1.18139
FBgn0000579	3398.5	3752.16	3748.75	18501.2	17327.7	17222	3633.14	17683.6	-2.28309	8.68771e-126	2.67639e-122	Eno	2L	1724768	1729636	-	3718	protein_coding	-	-	3561	4202	3893	17175	16270	16659	51.043	57.368	56.9006	282.893	262.443	261.446
FBgn0265086	1.90873	3.57178	2.88884	18.3127	18.1051	4.13518	2.78979	13.5177	-2.2702	0.0100913	1	CR44197	2L	13089803	13090559	+	757	lincRNA	-	-	2	4	3	17	17	4	0.140802	0.268217	0.215361	1.37527	1.34682	0.308323
FBgn0033835	4.77183	13.3942	17.333	103.413	14.9101	50.656	11.833	56.3263	-2.25023	0.00172571	0.0368338	IM10	2R	13407011	13408358	+	1160	protein_coding	-	-	5	15	18	96	14	49	0.229713	0.656381	0.843251	5.06813	0.723814	2.46479
FBgn0250906	1654.87	1935.91	2052.04	9185.42	8809.73	8298.28	1880.94	8764.48	-2.22018	2.64599e-72	3.49346e-69	Pgk	2L	2746880	2753068	-	2112	protein_coding	-	-	1734	2168	2131	8527	8272	8027	43.7551	52.1061	54.8317	247.25	234.895	221.769
FBgn0034394	546.852	902.769	1539.75	6460.07	3403.76	3975.98	996.457	4613.27	-2.21095	1.25214e-09	3.50675e-07	CG15096	2R	18808356	18816495	-	3675	protein_coding	-	MFS_1	573	1011	1599	5997	3196	3846	8.30942	13.9642	23.6447	99.9336	52.1563	61.0653
FBgn0053138	542.08	632.206	610.508	3010.82	2579.45	2598.96	594.931	2729.74	-2.19769	1.7962e-65	2.07506e-62	AGBE	2R	13171401	13174796	+	2322	protein_coding	-	-	568	708	634	2795	2422	2514	13.0364	15.4773	14.8378	73.7147	62.556	63.175
FBgn0022355	14506.4	32838.1	40127.9	194500	52381.3	149436	29157.5	132106	-2.17976	0.000238297	0.009505	Tsf1	X	18387084	18390344	+	2854	protein_coding	-	-	15200	36775	41672	180558	49184	144551	283.833	654.066	793.474	3874.34	1033.54	2955.35
FBgn0051683	1.90873	2.67884	3.85178	7.54051	3.19502	25.8449	2.81312	12.1935	-2.11974	0.0333551	1	CG31683	2L	20447734	20449964	-	2031	protein_coding	-	-	2	3	4	7	3	25	0.0524799	0.0749781	0.107027	0.211068	0.0885867	0.718245
FBgn0026563	15.2699	16.073	9.62946	78.6368	41.5353	57.8926	13.6575	59.3549	-2.11629	6.84136e-07	8.21141e-05	CG1979	3R	7054586	7058671	+	3425	protein_coding	-	-	16	18	10	73	39	56	0.248962	0.266769	0.158665	1.30526	0.682906	0.954047
FBgn0260474	153.653	390.218	690.432	2585.32	1109.74	1467.99	411.434	1721.02	-2.06455	0.0017302	0.0368444	CG30002	2R	9704384	9706147	+	1572	protein_coding	-	Trypsin	161	437	717	2400	1042	1420	5.45816	14.1108	24.7861	93.4961	39.7532	52.7082
FBgn0053470	70.6231	147.336	136.738	749.743	159.751	561.351	118.233	490.282	-2.05165	2.6686e-05	0.00192682	CG33470	2R	13411739	13413085	+	1159	protein_coding	-	-	74	165	142	696	150	543	3.40268	7.22642	6.65805	36.7757	7.76184	27.3375
FBgn0052284	14.3155	10.7154	51.9991	110.953	102.241	92.0078	25.6766	101.734	-1.99	0.000202005	0.00860338	CG32284	3L	3186664	3187245	+	457	protein_coding	-	-	15	12	54	103	96	89	1.74924	1.33287	6.42125	13.8024	12.5983	11.3636
FBgn0265954	4.77183	5.35768	1.92589	28.0076	9.58506	10.338	4.01847	15.9769	-1.98398	0.0119014	1	CR44741	2L	18954584	18954970	+	387	lincRNA	-	-	5	6	2	26	9	10	0.688545	0.786979	0.280841	4.11431	1.39473	1.50776
FBgn0031097	6.68057	4.46473	0	23.6988	14.9101	5.16898	3.7151	14.5926	-1.9689	0.0471044	1	obst-A	X	20239855	20243209	+	1905	protein_coding	-	CBM_14	7	5	0	22	14	5	0.195829	0.133229	0	0.707233	0.440748	0.15315
FBgn0034479	129.794	278.599	579.694	1524.26	1073.53	1231.25	329.362	1276.35	-1.95444	5.06725e-06	0.000477872	CG8654	2R	19979242	19984895	+	3178	protein_coding	-	Sugar_tr	136	312	602	1415	1008	1191	2.28065	4.98337	10.294	27.267	19.0223	21.8676
FBgn0032304	9.54367	18.7519	15.4071	64.633	72.4204	26.8787	14.5676	54.644	-1.90354	0.000158955	0.00720126	CG17134	2L	10820705	10821967	+	1263	protein_coding	-	Asp	10	21	16	60	68	26	0.421959	0.843993	0.688428	2.90926	3.22896	1.20119
FBgn0038762	1.90873	2.67884	1.92589	9.69495	7.45505	7.23657	2.17115	8.12885	-1.89901	0.0326954	1	CG4836	3R	20013872	20018248	+	4089	protein_coding	-	ADH_N	2	3	2	9	7	7	0.0260667	0.0372415	0.02658	0.134791	0.102669	0.0998903
FBgn0039694	0.954367	3.57178	6.74062	19.3899	6.39004	14.4731	3.75559	13.4177	-1.83884	0.0307498	1	fig	3R	29779273	29780452	-	1180	protein_coding	-	SpoIIE	1	4	7	18	6	14	0.0451639	0.172068	0.322373	0.934169	0.304948	0.692291
FBgn0000179	0.954367	4.46473	3.85178	7.54051	11.7151	13.4393	3.09029	10.8983	-1.81284	0.0277091	1	bi	X	4412856	4485647	+	6095	protein_coding	-	T-box	1	5	4	7	11	13	0.00874379	0.0416408	0.0356639	0.070333	0.108237	0.124455
FBgn0003074	955.321	942.951	1039.98	3167.02	3337.73	3606.91	979.418	3370.55	-1.78319	1.64285e-59	1.68703e-56	Pgi	2R	8910900	8914069	-	2460	protein_coding	-	-	1001	1056	1080	2940	3134	3489	21.6856	21.7897	23.8578	73.1892	76.4049	82.7577
FBgn0040349	152.699	143.764	125.183	629.094	370.622	447.634	140.549	482.45	-1.77897	5.33298e-14	2.46437e-11	CG3699	X	946662	947500	-	839	protein_coding	-	-	160	161	130	584	348	433	10.1632	9.74062	8.42022	42.6271	24.8756	30.114
FBgn0267087	1.90873	2.67884	2.88884	5.38608	8.52005	11.3718	2.49214	8.42596	-1.75854	0.0449157	1	CR45531	X	6860339	6863235	+	2897	lincRNA	-	-	2	3	3	5	8	11	0.0367921	0.0525649	0.0562749	0.105695	0.165615	0.221558
FBgn0085419	8.5893	24.1095	30.8143	74.3279	69.2254	71.3319	21.171	71.6284	-1.75768	4.19721e-05	0.00271263	Rgk2	2R	18539585	18548969	+	4909	protein_coding	-	Ras	9	27	32	69	65	69	0.0977063	0.279186	0.354241	0.860777	0.794104	0.82016
FBgn0037238	21.9504	47.3262	86.6652	262.841	99.0456	164.374	51.9806	175.42	-1.7552	0.000460283	0.0153572	CG1090	3R	4359883	4366855	+	4026	protein_coding	-	Na_Ca_ex	23	53	90	244	93	159	0.304458	0.668228	1.21482	3.71151	1.38537	2.30444
FBgn0002563	2154.96	4181.67	2728.03	15299.7	6484.82	8730.41	3021.55	10171.6	-1.75114	1.89614e-07	3.0214e-05	Lsp1beta	2L	898500	901316	+	2749	protein_coding	-	-	2258	4683	2833	14203	6089	8445	43.7746	86.4714	56.0033	316.403	132.84	179.253
FBgn0034880	5.7262	4.46473	21.1848	35.5481	36.2102	33.0815	10.4586	34.9466	-1.74726	0.00407184	0.058074	ItgalphaPS5	2R	23556672	23560263	+	3207	protein_coding	-	-	6	5	22	33	34	32	0.099707	0.0791396	0.372791	0.630158	0.635824	0.582228
FBgn0265508	6.68057	15.1801	17.333	53.8608	33.0152	44.4532	13.0646	43.7764	-1.74282	0.000185598	0.00809102	CR44370	2R	15226938	15232665	+	5545	lincRNA	-	-	7	17	18	50	31	43	0.0672775	0.155622	0.176406	0.552209	0.335287	0.45249
FBgn0000276	26.7223	65.1851	40.4437	140.038	22.3651	278.091	44.117	146.831	-1.7341	0.0121439	0.10823	CecA1	3R	30210874	30211273	+	339	protein_coding	-	-	28	73	42	130	21	269	4.40181	10.9307	6.73274	23.4843	3.71515	46.3015
FBgn0038029	2.8631	4.46473	1.92589	12.9266	6.39004	11.3718	3.08457	10.2295	-1.7213	0.034374	1	GstD11	3R	12383336	12385624	+	1121	protein_coding	-	-	3	5	2	12	6	11	0.142623	0.226406	0.0969542	0.655557	0.320998	0.572571
FBgn0001091	4268.88	4138.81	4279.33	14217.1	13249.7	13807.4	4229.01	13758.1	-1.70192	1.71104e-94	2.63557e-91	Gapdh1	2R	7791901	7793380	-	1480	protein_coding	-	-	4473	4635	4444	13198	12441	13356	161.068	158.968	163.175	546.111	504.139	526.571
FBgn0026756	113.57	305.388	270.588	1142.93	428.133	669.9	229.848	746.986	-1.70004	4.39978e-05	0.00280433	Ugt37a1	2L	20372409	20374083	-	1623	protein_coding	-	UDPGT	119	342	281	1061	402	648	3.90752	10.6962	9.40871	40.0342	14.8547	23.2969
FBgn0034288	4.77183	0.892946	4.81473	7.54051	11.7151	13.4393	3.49317	10.8983	-1.65471	0.0443658	1	CG5084	2R	18018665	18020211	+	1182	protein_coding	-	-	5	1	5	7	11	13	0.225437	0.0429443	0.229877	0.362673	0.558126	0.641754
FBgn0041581	58.2164	105.368	146.368	300.543	91.5906	583.061	103.317	325.065	-1.65376	0.0341603	0.189247	AttB	2R	14749223	14750165	+	879	protein_coding	-	-	61	118	152	279	86	564	3.6984	6.81422	9.39716	19.4379	5.86768	37.4397
FBgn0029769	1083.21	3002.09	3210.46	9713.26	5250.48	7635.62	2431.92	7533.12	-1.63113	1.36862e-05	0.00111936	frma	X	5493014	5496052	-	2975	protein_coding	-	-	1135	3362	3334	9017	4930	7386	20.3321	57.3632	60.9005	185.614	99.3841	144.865
FBgn0038485	4.77183	2.67884	3.85178	9.69495	6.39004	18.6083	3.76749	11.5644	-1.62472	0.0405995	1	CG5255	3R	17137893	17138865	+	914	protein_coding	-	Trypsin	5	3	4	9	6	18	0.291539	0.166609	0.237824	0.603019	0.393697	1.14913
FBgn0040582	50.5814	94.6523	134.812	431.964	111.826	314.274	93.3487	286.021	-1.61548	0.000889853	0.0238477	CG5791	3R	22087075	22088501	+	1301	protein_coding	-	-	53	106	140	401	105	304	2.17106	4.13572	5.8478	18.8756	4.84026	13.6345
FBgn0031417	502.951	868.837	1126.65	3548.35	1715.73	2384.97	832.812	2549.68	-1.61424	1.14142e-06	0.000128647	CG3597	2L	2370152	2371524	-	1229	protein_coding	-	GFO_IDH_MocA	527	973	1170	3294	1611	2307	22.8524	40.1868	51.734	164.137	78.6142	109.531
FBgn0002562	210.915	239.31	238.811	927.483	794.495	387.673	229.678	703.217	-1.6141	1.02049e-07	1.77951e-05	Lsp1alpha	X	12490291	12492982	+	2625	protein_coding	-	-	221	268	248	861	746	375	4.48679	5.18237	5.1341	20.0867	17.0438	8.33574
FBgn0041225	5.7262	23.2166	17.333	20.4671	67.0954	53.7574	15.4253	47.1066	-1.60786	0.00868522	0.0888913	Gr94a	3R	23051689	23052903	+	1215	protein_coding	-	-	6	26	18	19	63	52	0.263177	1.08623	0.805079	0.957662	3.10972	2.49729
FBgn0000639	30.5397	35.7178	36.592	85.1001	84.1355	140.596	34.2832	103.277	-1.59155	8.15202e-07	9.53683e-05	Fbp1	3L	14094589	14098053	-	3465	protein_coding	-	-	32	40	38	79	79	136	0.492175	0.585976	0.595967	1.39624	1.36735	2.29022
FBgn0030575	159.379	314.317	458.362	1363.76	791.3	622.345	310.686	925.8	-1.57521	5.83873e-05	0.00343704	CG5321	X	14679568	14681418	+	1780	protein_coding	-	-	167	352	476	1266	743	602	5	10.038	14.5321	43.556	25.0338	19.7342
FBgn0038095	416.104	1321.56	1596.56	5082.31	2084.22	2740.59	1111.41	3302.37	-1.5711	0.016167	0.126623	Cyp304a1	3R	12963791	12965923	+	1716	protein_coding	-	p450	436	1480	1658	4718	1957	2651	13.5407	43.7791	52.5061	168.374	68.396	90.1436
FBgn0035484	77.3037	95.5452	174.293	465.357	237.496	309.105	115.714	337.32	-1.54409	1.69254e-05	0.00130354	CG11594	3L	4022700	4026011	-	2895	protein_coding	-	FGGY_N	81	107	181	432	223	299	1.49111	1.87611	3.3976	9.1384	4.6197	6.0265
FBgn0036157	129.794	264.312	318.735	1093.37	489.903	492.087	237.614	691.788	-1.54154	9.88304e-05	0.00512615	CG7560	3L	11425158	11426395	+	1107	protein_coding	-	-	136	296	331	1015	460	476	6.54733	13.5727	16.2488	56.1504	24.9211	25.0901
FBgn0031735	71.5775	161.623	105.924	271.459	151.231	560.317	113.042	327.669	-1.53489	0.000916175	0.0243313	CG11029	2L	5746157	5747961	+	1805	protein_coding	-	Lipase_GDSL	75	181	110	252	142	542	2.21441	5.09008	3.31175	8.54984	4.71811	17.5212
FBgn0066365	5.7262	5.35768	2.88884	18.3127	6.39004	15.5069	4.65757	13.4032	-1.52214	0.0393494	1	dyl	3L	4294004	4307718	-	3139	protein_coding	-	Zona_pellucida	6	6	3	17	6	15	0.101867	0.0970248	0.0519364	0.331659	0.114635	0.278832
FBgn0036361	6.68057	5.35768	10.5924	11.8494	25.5602	26.8787	7.54355	21.4294	-1.51218	0.0122189	1	CG10154	3L	13435680	13437136	-	1165	protein_coding	-	CBM_14	7	6	11	11	24	26	0.320218	0.261426	0.513108	0.578231	1.2355	1.30224
FBgn0083987	42.9465	72.3286	52.962	198.208	107.566	171.61	56.0791	159.128	-1.50266	3.07656e-06	0.000319479	snRNA:U11	3L	3893056	3893330	-	275	snRNA	-	-	45	81	55	184	101	166	8.72073	14.9512	10.8686	40.9751	22.0265	35.2223
FBgn0031726	160.334	465.225	149.257	974.881	284.357	919.045	258.272	726.094	-1.49102	0.0398168	0.203991	Cyp6a16	2L	5620615	5623762	-	2501	protein_coding	-	p450	168	521	155	905	267	889	3.57988	10.5742	3.36791	22.16	6.40258	20.741
FBgn0033366	583.118	1456.4	2326.48	6231.7	2540.04	3472.52	1455.33	4081.42	-1.48773	0.0189588	0.138951	Ance-4	2R	9039728	9042142	-	2008	protein_coding	-	Peptidase_M2	611	1631	2416	5785	2385	3359	16.2163	41.23	65.3846	176.431	71.2331	97.6087
FBgn0031305	1381.92	2960.12	3239.35	10403.8	4530.54	6227.59	2527.13	7053.96	-1.48091	4.29028e-05	0.00275353	Iris	2L	1132332	1134098	-	1767	protein_coding	-	-	1448	3315	3364	9658	4254	6024	43.6722	95.2291	103.457	334.723	144.384	198.926
FBgn0038865	178.467	330.39	583.545	1557.65	651.784	830.138	364.134	1013.19	-1.47643	0.000559727	0.0175952	CG10824	3R	21159238	21161092	-	1855	protein_coding	-	-	187	370	606	1446	612	803	5.37243	10.1247	17.753	47.7374	19.7863	25.2589
FBgn0037222	29.5854	73.2216	81.8504	250.991	125.671	136.461	61.5525	171.041	-1.47366	0.000486532	0.0161166	CG14642	3R	4241045	4242717	-	1414	protein_coding	-	Trypsin	31	82	85	233	118	132	1.16838	2.94366	3.26672	10.0912	5.00483	5.44712
FBgn0002565	1026.9	1760.89	1157.46	5794.35	1758.33	3403.26	1315.08	3651.98	-1.47344	0.000108185	0.00543393	Lsp2	3L	12129393	12131869	+	2477	protein_coding	-	-	1076	1972	1202	5379	1651	3292	23.1505	40.4114	26.3706	132.987	39.9741	77.549
FBgn0005636	4.77183	16.073	13.4812	40.9342	31.9502	22.7435	11.442	31.876	-1.47295	0.00665012	0.0758666	nvy	2R	24275734	24291084	+	3502	protein_coding	-	zf-MYND	5	18	14	38	30	22	0.0760899	0.260903	0.217247	0.664511	0.513762	0.366563
FBgn0031299	5.7262	8.03652	21.1848	45.2431	23.4301	26.8787	11.6492	31.8506	-1.4543	0.0150151	0.122413	CG4629	2L	1083091	1102504	-	3115	protein_coding	-	Pkinase	6	9	22	42	22	26	0.102652	0.146659	0.383802	0.825707	0.423567	0.487032
FBgn0032896	113.57	233.059	298.513	1029.82	329.087	396.978	215.047	585.294	-1.44438	0.00167413	0.036235	CG14400	2L	20856987	20857891	-	905	protein_coding	-	-	119	261	310	956	309	384	7.00764	14.6391	18.6147	64.691	20.477	24.7585
FBgn0025595	120.25	179.482	267.699	770.21	427.068	343.22	189.144	513.499	-1.44089	8.53496e-05	0.00455955	AkhR	2L	6711286	6716186	-	3182	protein_coding	-	7tm_1	126	201	278	715	401	332	2.1103	3.20641	4.74774	13.7607	7.5579	6.08808
FBgn0033710	947.686	2546.68	2643.29	7216.27	3978.86	5378.84	2045.89	5524.66	-1.43313	8.39086e-05	0.00453499	CG17739	2R	12306528	12310412	+	2830	protein_coding	-	TSP_1	993	2852	2745	6699	3736	5203	18.6998	51.1547	52.7106	144.963	79.1731	107.278
FBgn0038422	11.4524	38.3967	25.0366	66.7874	50.0553	85.8051	24.9619	67.5493	-1.43275	0.00186183	0.0382378	CG14880	3R	16360329	16368306	-	2599	protein_coding	-	CBM_14	12	43	26	62	47	83	0.246064	0.839818	0.543637	1.4609	1.08455	1.86343
FBgn0038105	437.1	1067.96	1286.5	3903.83	1530.41	2089.3	930.52	2507.85	-1.43032	0.0121326	0.10823	yellow-f2	3R	12993395	12995147	-	1462	protein_coding	-	-	458	1196	1336	3624	1437	2021	16.6952	41.5247	49.6594	151.801	58.9477	80.6606
FBgn0052574	8.5893	1.78589	11.5554	21.5443	22.3651	14.4731	7.31018	19.4609	-1.4211	0.0366222	1	Twdlalpha	X	16742847	16744365	+	1354	protein_coding	-	-	9	2	12	20	21	14	0.35424	0.0749781	0.48162	0.904578	0.93016	0.603326
FBgn0038845	653.741	1003.67	1056.35	4032.02	1909.56	1265.37	904.588	2402.31	-1.40902	0.000216079	0.00901829	CG10827	3R	21005160	21006990	-	1674	protein_coding	-	-	685	1124	1097	3743	1793	1224	21.8076	34.0827	35.6117	136.93	64.2365	42.6647
FBgn0034328	106.889	116.083	155.997	426.578	115.021	459.005	126.323	333.535	-1.40099	0.00170763	0.0366171	IM23	2R	18382704	18383235	-	468	protein_coding	-	-	112	130	162	396	108	444	12.754	14.1	18.811	51.8184	13.84	55.3579
FBgn0265873	3.81747	10.7154	7.70357	16.1582	26.6252	15.5069	7.41213	19.4301	-1.38406	0.0231204	1	CR44662	X	15077498	15081255	-	3758	lincRNA	-	-	4	12	8	15	25	15	0.0567252	0.162087	0.115685	0.244438	0.39897	0.232904
FBgn0039685	223.322	444.687	471.844	1526.42	896.735	522.067	379.951	981.739	-1.36934	0.000504946	0.0164945	Obp99b	3R	29716254	29716896	-	594	protein_coding	-	-	234	498	490	1417	842	505	20.9944	42.5565	44.8282	146.089	85.0125	49.6075
FBgn0015721	6.68057	8.92946	5.77768	28.0076	15.9751	11.3718	7.12924	18.4515	-1.36623	0.0276325	1	ktub	2R	21101928	21123704	+	2523	protein_coding	-	Tub	7	10	6	26	15	11	0.147861	0.20119	0.129234	0.631089	0.356559	0.2544
FBgn0038172	471.457	844.727	1556.12	3774.57	1628.39	1933.2	957.435	2445.39	-1.35283	0.0293855	0.17596	Adgf-D	3R	13703084	13705402	-	1613	protein_coding	-	-	494	946	1616	3504	1529	1870	16.3217	29.7701	54.4439	133.035	56.85	67.6472
FBgn0040069	62.9882	99.117	88.591	302.698	204.481	130.258	83.5654	212.479	-1.34514	8.62306e-05	0.00458013	vanin-like	X	6200188	6202559	-	1864	protein_coding	-	CN_hydrolase	66	111	92	281	192	126	1.887	3.02273	2.68216	9.23199	6.1775	3.94427
FBgn0033065	582.164	1309.06	1482.94	3218.72	1907.43	3436.34	1124.72	2854.16	-1.34347	9.89831e-05	0.00512615	Cyp6w1	2R	6173684	6176195	+	2392	protein_coding	-	p450	610	1466	1540	2988	1791	3324	13.5907	31.1097	34.9866	76.4987	44.9047	81.0853
FBgn0053512	12.4068	6.25062	4.81473	28.0076	17.0401	14.4731	7.82404	19.8403	-1.34294	0.0289856	1	dpr4	3R	11533483	11542949	-	2994	protein_coding	-	I-set	13	7	5	26	16	14	0.231401	0.118678	0.0907529	0.53181	0.320498	0.272847
FBgn0036837	5648.9	10677	13806.7	33085.6	17930.4	25262.9	10044.2	25426.3	-1.33996	4.04502e-05	0.00265135	CG18135	3L	18990026	18998283	-	4072	protein_coding	-	-	5919	11957	14338	30714	16836	24437	77.4665	149.052	191.348	461.916	247.964	350.173
FBgn0039151	296.808	542.911	450.659	1564.12	780.65	913.876	430.126	1086.21	-1.33616	1.54593e-05	0.00122115	CG13607	3R	24114043	24116322	-	2212	protein_coding	-	-	311	608	468	1452	733	884	7.49287	13.9522	11.4975	40.1991	19.8736	23.319
FBgn0050083	25.7679	56.2556	90.5169	201.439	103.306	130.258	57.5135	145.001	-1.33426	0.0028871	0.0491612	CG30083	2R	15711597	15712644	-	868	protein_coding	-	Trypsin	27	63	94	187	97	126	1.65774	3.6842	5.88505	13.1934	6.70207	8.47019
FBgn0267191	7.63493	8.92946	7.70357	21.5443	7.45505	32.0477	8.08932	20.349	-1.33114	0.0444297	1	CR45631	3R	16428304	16428976	+	673	lincRNA	-	-	8	10	8	20	7	31	0.633502	0.754237	0.645977	1.81991	0.623792	2.68775
FBgn0037230	1696.86	4198.63	6462.33	13088.2	6728.71	11186.7	4119.28	10334.5	-1.32701	0.0156458	0.124869	CG9780	3R	4292274	4294840	-	2182	protein_coding	-	-	1778	4702	6711	12150	6318	10821	43.426	109.383	167.138	341.002	173.653	289.371
FBgn0032076	217.596	408.969	450.659	1168.78	726.334	804.293	359.075	899.802	-1.32513	8.85721e-06	0.000779603	CG9510	2L	8939725	8942105	-	1982	protein_coding	-	-	228	458	468	1085	682	778	6.13062	11.7296	12.8317	33.5244	20.6366	22.9044
FBgn0038214	37.2203	26.7884	80.8875	182.05	76.6805	103.38	48.2987	120.703	-1.3231	0.00551424	0.0685903	CG9616	3R	14244804	14245471	-	550	protein_coding	-	-	39	30	84	169	72	100	3.77898	2.76874	8.29963	18.8174	7.85104	10.6091
FBgn0027563	534.445	1695.7	1459.83	4814.08	1937.25	2389.1	1229.99	3046.81	-1.30861	0.0272402	0.169462	CG9631	3R	14225098	14226762	-	1449	protein_coding	-	Trypsin	560	1899	1516	4469	1819	2311	20.5965	66.5242	56.8556	188.876	75.2873	93.0623
FBgn0266802	3.81747	6.25062	5.77768	10.7722	15.9751	12.4056	5.28192	13.0509	-1.30237	0.0457054	1	CR45264	2R	12179014	12179745	+	732	lincRNA	-	-	4	7	6	10	15	12	0.291221	0.485411	0.445433	0.836611	1.22896	0.956561
FBgn0029994	899.968	1928.76	1834.41	6582.87	2406.91	2489.38	1554.38	3826.39	-1.29962	0.0309209	0.179822	CG2254	X	8078350	8081605	-	1404	protein_coding	-	adh_short	943	2160	1905	6111	2260	2408	35.7946	78.0925	73.7344	266.551	96.538	100.076
FBgn0028526	2187.41	3973.61	3673.64	13292.8	4740.34	6073.55	3278.22	8035.58	-1.29346	0.000498677	0.0164013	CG15293	2L	14108057	14109447	-	1337	protein_coding	-	-	2292	4450	3815	12340	4451	5875	91.3601	168.947	155.062	565.221	199.656	256.4
FBgn0035412	6.68057	10.7154	24.0737	25.8532	36.2102	39.2842	13.8232	33.7826	-1.29285	0.0169238	0.13012	CG14957	3L	3187563	3188106	+	423	protein_coding	-	-	7	12	25	24	34	38	0.881923	1.44	3.21175	3.47461	4.82054	5.24186
FBgn0052191	130.748	406.291	417.919	1188.17	408.962	730.894	318.319	776.009	-1.28551	0.04665	0.219768	CG32191	3L	17806451	17809146	-	2419	protein_coding	-	Sulfatase	137	455	434	1103	384	707	3.01827	9.54769	9.74981	27.9238	9.52034	17.054
FBgn0050281	16.2242	51.7909	45.2585	127.112	80.9405	68.2305	37.7579	92.0942	-1.28412	0.00465693	0.0623758	CG30281	2R	22114997	22116189	+	1007	protein_coding	-	Fibrinogen_C	17	58	47	118	76	66	0.899689	2.92362	2.53636	7.17608	4.52628	3.82434
FBgn0000064	3385.14	3319.97	3740.08	8976.44	7818.21	8608.42	3481.73	8467.69	-1.28222	2.15629e-31	1.53296e-28	Ald	3R	26254069	26261591	-	3809	protein_coding	-	-	3547	3718	3884	8333	7341	8327	49.6276	49.5474	55.4128	133.975	115.585	127.562
FBgn0011556	156.516	183.054	129.998	565.539	386.597	187.117	156.523	379.751	-1.27802	0.000495653	0.0163601	zetaTry	2R	11339186	11340132	-	947	protein_coding	-	Trypsin	164	205	135	525	363	181	9.22926	10.9882	7.74686	33.9503	22.9887	11.1525
FBgn0085413	10.498	8.92946	8.66652	32.3165	15.9751	19.6421	9.36467	22.6446	-1.27326	0.0173125	0.131592	CG34384	3R	7814361	7855392	+	9058	protein_coding	-	SAM_1	11	10	9	30	15	19	0.0647193	0.056039	0.0539948	0.202826	0.0993153	0.122395
FBgn0259715	2043.3	4387.04	4468.07	13995.2	5579.57	6654.54	3632.8	8743.1	-1.26704	0.000890225	0.0238477	CG42369	2L	6395853	6397249	-	1397	protein_coding	-	-	2141	4913	4640	12992	5239	6437	81.6758	178.514	180.494	569.527	224.91	268.862
FBgn0034476	20.0417	11.6083	5.77768	30.1621	30.8852	28.9463	12.4759	29.9978	-1.26557	0.0139763	0.11764	Toll-7	2R	19826578	19832973	+	6396	protein_coding	-	-	21	13	6	28	29	28	0.174978	0.103171	0.0509782	0.268092	0.271923	0.255442
FBgn0005670	424.693	665.245	598.953	2351.56	1022.41	684.373	562.964	1352.78	-1.26466	0.00152804	0.0345371	Cyp4d1	X	2159145	2162180	-	2285	protein_coding	-	p450	445	745	622	2183	960	662	10.3788	16.5498	14.7927	58.5063	25.1966	16.905
FBgn0032470	13.3611	25.8954	47.1844	73.2507	61.7704	72.3657	28.8136	69.1289	-1.26388	0.00432397	0.0603834	CG5142	2L	13106807	13109468	+	2105	protein_coding	-	TPR_2	14	29	49	68	58	70	0.354445	0.699308	1.26499	1.9783	1.65247	1.94039
FBgn0051091	34.3572	14.2871	7.70357	64.633	37.2752	33.0815	18.7826	44.9966	-1.26076	0.0291719	0.175297	CG31091	3R	25899903	25902172	+	2149	protein_coding	-	-	36	16	8	60	35	32	0.892769	0.377926	0.2023	1.70982	0.976762	0.868872
FBgn0259716	546.852	1353.71	1543.6	3588.21	1950.03	2711.65	1148.05	2749.96	-1.26018	0.00050865	0.0164945	CG42370	2L	6383435	6385512	-	2078	protein_coding	-	-	573	1516	1603	3331	1831	2623	14.6954	37.0319	41.9209	98.1666	52.8445	73.6538
FBgn0028988	233.82	465.225	475.695	1550.11	513.333	749.502	391.58	937.65	-1.25958	0.00189681	0.0388698	Spn42Dd	2R	6883280	6884873	+	1195	protein_coding	-	Serpin	245	521	494	1439	482	725	10.9263	22.1306	22.4647	73.7442	24.19	35.4008
FBgn0033439	41.0378	195.555	161.775	513.832	209.806	229.503	132.789	317.714	-1.25797	0.0162692	0.1271	CG1773	2R	9706267	9707580	+	1123	protein_coding	-	Trypsin	43	219	168	477	197	222	2.04062	9.89891	8.12965	26.012	10.5207	11.5349
FBgn0034783	4.77183	8.92946	18.296	19.3899	34.0802	22.7435	10.6658	25.4045	-1.25469	0.0350484	0.191788	CG9825	2R	22837361	22839291	+	1543	protein_coding	-	MFS_1	5	10	19	18	32	22	0.172694	0.32897	0.66916	0.7144	1.24377	0.831954
FBgn0038211	545.898	1406.39	1548.42	4664.35	1620.94	2059.32	1166.9	2781.54	-1.25318	0.0453916	0.216521	CG9649	3R	14215459	14217882	-	1713	protein_coding	-	Trypsin	572	1575	1608	4330	1522	1992	17.7956	46.6709	51.0118	154.798	53.2862	67.8538
FBgn0036208	55.3533	75.9004	111.702	285.462	137.386	156.103	80.9851	192.984	-1.25286	0.000678897	0.0200213	CG10361	3L	11798948	11800861	-	1431	protein_coding	-	Aminotran_1_2	58	85	116	265	129	151	2.16004	3.0151	4.40515	11.3407	5.40639	6.15715
FBgn0041721	142.201	123.227	152.145	367.331	249.212	376.302	139.191	330.948	-1.2504	1.70774e-08	3.69502e-06	snRNA:U12:73B	3L	16653769	16654006	+	238	snRNA	-	-	149	138	158	341	234	364	33.3643	29.4324	36.0763	87.7429	58.9652	89.2415
FBgn0000592	1590.93	3301.22	3027.5	10345.6	3831.89	4638.64	2639.88	6272.04	-1.24844	0.0240578	0.157801	Est-6	3L	12188818	12190705	+	1837	protein_coding	-	COesterase	1667	3697	3144	9604	3598	4487	48.3615	102.156	93.007	320.168	117.465	142.524
FBgn0036995	43.9009	109.832	266.736	295.157	377.012	320.477	140.156	330.882	-1.23967	0.0136974	0.116674	atk	3L	20454690	20464862	-	5188	protein_coding	-	-	46	123	277	274	354	310	0.472532	1.20345	2.9015	3.23434	4.09223	3.48662
FBgn0038113	9.54367	9.82241	5.77768	25.8532	11.7151	21.7097	8.38125	19.7593	-1.23443	0.0335287	1	CG11668	3R	13038375	13040184	+	1349	protein_coding	-	Trypsin	10	11	6	24	11	21	0.395058	0.413908	0.241703	1.08952	0.489033	0.908343
FBgn0035806	213.778	418.792	497.843	1375.61	468.603	802.226	376.804	882.145	-1.22711	0.00236095	0.0437273	PGRP-SD	3L	7651180	7651900	+	721	protein_coding	-	-	224	469	517	1277	440	776	16.5572	33.0187	38.967	108.465	36.5994	62.8013
FBgn0013949	2445.09	6455.11	7520.61	18240.5	8992.91	11126.7	5473.6	12786.7	-1.22408	0.00169254	0.0364625	Ela	3R	24865350	24867651	+	2135	protein_coding	-	-	2562	7229	7810	16933	8444	10763	63.952	171.871	198.79	485.703	237.196	294.156
FBgn0053120	907.603	2281.48	2244.63	5825.59	2931.96	3929.46	1811.24	4229	-1.2233	0.000648819	0.019596	CG33120	2L	18841400	18844579	-	2301	protein_coding	-	-	951	2555	2331	5408	2753	3801	22.0261	56.3634	55.0513	143.931	71.7541	96.3881
FBgn0034588	773.037	1192.08	1741.97	4053.57	2484.66	2116.18	1235.7	2884.8	-1.22315	0.000177059	0.00782955	CG9394	2R	21118394	21120705	+	2312	protein_coding	-	-	810	1335	1809	3763	2333	2047	18.6711	29.31	42.52	99.6738	60.5179	51.6621
FBgn0030425	1355.2	4257.57	3362.61	10002	5211.08	5686.91	2991.79	6966.65	-1.21941	0.00171551	0.0367008	CG3775	X	12801661	12804232	+	2572	protein_coding	-	-	1420	4768	3492	9285	4893	5501	29.4232	94.0997	73.7811	221.078	114.094	124.8
FBgn0031538	2020.39	5708.61	5006.36	15333.1	6277.15	7578.76	4245.12	9729.67	-1.19657	0.0353174	0.192478	CG3246	2L	3460322	3461952	-	1511	protein_coding	-	-	2117	6393	5199	14234	5894	7331	74.6672	214.765	186.981	576.896	233.939	283.101
FBgn0034329	154.607	117.869	141.553	439.504	120.346	385.606	138.01	315.152	-1.19156	0.00424802	0.059666	IM1	2R	18383949	18384378	+	361	protein_coding	-	-	162	132	147	408	113	373	23.9156	18.5605	22.1285	69.213	18.7728	60.2898
FBgn0037607	5625.04	6870.33	6721.36	16816.4	12159.2	14905.3	6405.58	14627	-1.19121	1.7456e-13	7.33309e-11	CG8036	3R	8667868	8673702	+	2748	protein_coding	-	-	5894	7694	6980	15611	11417	14418	114.305	142.121	138.032	347.895	249.168	306.147
FBgn0033775	1535.58	4596.89	4126.22	11870.9	4627.45	6921.26	3419.56	7806.55	-1.19086	0.0344489	0.189912	Cyp9h1	2R	12840813	12842558	-	1617	protein_coding	-	p450	1609	5148	4285	11020	4345	6695	53.0297	161.604	144.007	417.356	161.152	241.592
FBgn0032068	2068.11	2928.86	4134.89	10386.5	5876.71	4479.44	3043.96	6914.22	-1.18362	0.000427001	0.0145086	CG9466	2L	8772946	8776263	-	3074	protein_coding	-	-	2167	3280	4294	9642	5518	4333	37.5689	54.1618	75.9102	192.087	107.655	82.2484
FBgn0034618	188.965	309.852	342.809	786.368	469.668	653.359	280.542	636.465	-1.1817	1.91175e-05	0.0014602	CG9485	2R	21312399	21319569	+	5491	protein_coding	-	-	198	347	356	730	441	632	1.92171	3.20775	3.52323	8.14153	4.81664	6.71596
FBgn0033742	128.839	194.662	265.773	673.26	322.697	330.815	196.425	442.257	-1.17083	0.00108262	0.0268347	CG8550	2R	12471915	12474021	+	2107	protein_coding	-	-	135	218	276	625	303	320	3.41462	5.25188	7.11847	18.1656	8.62453	8.86192
FBgn0266758	575.483	1303.7	1403.98	3135.78	1806.25	2434.59	1094.39	2458.87	-1.16781	0.000432275	0.014634	Esyt2	3R	24544719	24556549	+	3510	protein_coding	-	C2	603	1460	1458	2911	1696	2355	9.15553	21.1139	22.5732	50.789	28.9785	39.1495
FBgn0031141	180.375	216.093	130.961	567.693	349.322	266.719	175.81	394.578	-1.16542	0.000216626	0.00901829	CG1304	X	20964527	20965419	-	893	protein_coding	-	Trypsin	189	242	136	527	328	258	11.2793	13.7558	8.27617	36.1405	22.0282	16.8582
FBgn0040531	19.0873	8.92946	38.5178	39.857	45.7953	63.0616	22.1782	49.5713	-1.16537	0.0272474	0.169462	CG11741	3R	8528423	8528877	-	455	protein_coding	-	-	20	10	40	37	43	61	2.34257	1.11561	4.77739	4.97995	5.6678	7.82277
FBgn0004047	206747	255479	326948	715879	413074	636247	263058	588400	-1.16142	2.06486e-06	0.00021935	Yp3	X	13759546	13761547	+	1868	protein_coding	-	Lipase	216633	286108	339529	664564	387861	615447	6180.46	7774.56	9877.39	21786.9	12452.5	19224.5
FBgn0028875	16.2242	9.82241	4.81473	21.5443	25.5602	21.7097	10.2871	22.9381	-1.15648	0.0364362	0.195169	nAChRalpha5	2L	14040170	14094401	+	9373	protein_coding	-	Neur_chan_LBD	17	11	5	20	24	21	0.0966593	0.0595713	0.028989	0.130673	0.153564	0.130732
FBgn0002939	16.2242	38.3967	14.4442	80.7912	38.3402	35.1491	23.0217	51.4268	-1.1544	0.0300198	0.17762	ninaD	2L	18081628	18083608	+	1788	protein_coding	-	-	17	43	15	75	36	34	0.506704	1.22074	0.455896	2.56879	1.20751	1.10957
FBgn0005391	199313	279150	417065	780378	462420	747369	298509	663389	-1.15208	8.1686e-05	0.00444083	Yp2	X	10050951	10052636	-	1618	protein_coding	-	Lipase	208843	312617	433114	724439	434195	722937	6878.83	9807.47	14546.7	27419.4	16094	26071.4
FBgn0036787	95.4367	110.725	133.85	387.798	193.831	173.678	113.337	251.769	-1.15124	0.000647992	0.019596	CG4306	3L	18461957	18463163	-	1029	protein_coding	-	-	100	124	139	360	182	168	5.17914	6.11687	7.34077	21.4251	10.6075	9.52656
FBgn0041713	36.2659	108.046	39.4808	201.439	90.5256	116.819	61.2644	136.261	-1.15073	0.0166612	0.129072	yellow-c	2L	15035394	15037841	+	1600	protein_coding	-	-	38	121	41	187	85	113	1.26572	3.83874	1.39253	7.15742	3.18608	4.12098
FBgn0031033	23.8592	76.7934	154.071	212.212	164.011	188.151	84.908	188.124	-1.14807	0.0267026	0.167306	CG14219	X	19587348	19590170	-	2308	protein_coding	-	-	25	86	160	197	154	182	0.577268	1.89141	3.76727	5.22715	4.00168	4.60127
FBgn0032311	207.098	219.665	462.214	459.971	708.229	792.921	296.325	653.707	-1.14195	0.000814705	0.0224092	CG12517	2L	10870167	10870722	+	556	protein_coding	-	-	217	246	480	427	665	767	20.7998	22.4586	46.9147	47.0314	71.7305	80.4939
FBgn0031313	1219.68	3209.25	3278.83	7593.3	4453.86	4861.94	2569.25	5636.37	-1.13338	0.00152842	0.0345371	CG5080	2L	1160290	1163886	-	2617	protein_coding	-	-	1278	3594	3405	7049	4182	4703	26.0256	69.7103	70.7059	164.952	95.8379	104.861
FBgn0031589	212.824	225.915	291.773	552.612	526.113	519.999	243.504	532.908	-1.13046	1.54941e-11	5.50755e-09	CG3714	2L	4189340	4198071	-	3288	protein_coding	-	-	223	253	303	513	494	503	3.61448	3.90581	5.00787	9.55477	9.01057	8.92645
FBgn0029813	26.7223	30.3602	34.6661	66.7874	68.1604	64.0953	30.5828	66.3477	-1.11753	0.000117393	0.00580184	CG15766	X	5814864	5815820	-	957	protein_coding	-	Acetyltransf_1	28	34	36	62	64	62	1.55926	1.80339	2.04424	3.96748	4.01075	3.78026
FBgn0030746	19.0873	33.039	28.8884	72.1735	71.3554	32.0477	27.0049	58.5255	-1.11309	0.00996924	0.0958274	CG9981	X	16399782	16405122	-	4100	protein_coding	-	E1-E2_ATPase	20	37	30	67	67	31	0.259968	0.458079	0.39763	1.00075	0.98005	0.441184
FBgn0267408	3717.26	7240.9	9454.21	22489	12161.3	9311.4	6804.12	14653.9	-1.1068	0.00345219	0.0540765	AOX1	3R	15532137	15537292	-	4228	protein_coding	-	-	3895	8109	9818	20877	11419	9007	49.0959	97.3543	126.192	302.39	161.976	124.305
FBgn0035977	44.8552	71.4357	45.2585	122.803	76.6805	147.833	53.8498	115.772	-1.10251	0.00126042	0.0299455	PGRP-LF	3L	9349609	9351489	+	1355	protein_coding	-	-	47	80	47	114	72	143	1.84855	2.99691	1.88495	5.15229	3.18677	6.15799
FBgn0031645	517.267	841.155	883.022	2047.79	1383.44	1377.02	747.148	1602.75	-1.10095	1.31546e-05	0.00108549	CG3036	2L	4892112	4903889	+	2731	protein_coding	-	MFS_1	542	942	917	1901	1299	1332	10.5767	17.5086	18.2469	42.628	28.5262	28.4593
FBgn0053337	20.9961	8.92946	22.1478	18.3127	42.6003	49.6222	17.3578	36.845	-1.09097	0.0450516	0.215864	CG33337	3R	23590141	23592769	-	2127	protein_coding	-	-	22	10	23	17	40	48	0.551224	0.238647	0.587628	0.489459	1.12785	1.31679
FBgn0015039	5321.55	13765.7	9479.24	31322.2	12576.7	16895.3	9522.15	20264.7	-1.08961	0.0463543	0.219505	Cyp9b2	2R	7130277	7132139	-	1667	protein_coding	-	p450	5576	15416	9844	29077	11809	16343	178.263	469.417	320.906	1068.19	424.849	572.056
FBgn0030828	2005.12	4458.48	3651.49	10297.1	5387.87	5824.41	3371.7	7169.79	-1.08841	0.000936549	0.0247222	CG5162	X	17215304	17217365	+	1533	protein_coding	-	Lipase	2101	4993	3792	9559	5059	5634	73.0394	165.326	134.421	381.861	197.915	214.446
FBgn0263120	9303.17	20529.7	15242.5	45494.1	22290.6	27977.6	15025.1	31920.8	-1.08711	0.000876205	0.023609	Acsl	2R	8665813	8683022	+	4902	protein_coding	-	AMP-binding	9748	22991	15829	42233	20930	27063	105.978	238.071	175.478	527.61	256.067	322.14
FBgn0035189	138.383	177.696	151.183	385.643	256.667	349.423	155.754	330.578	-1.08493	5.61398e-07	6.91792e-05	CG9119	3L	1203316	1204795	-	1212	protein_coding	-	-	145	199	157	358	241	338	6.37586	8.33438	7.03946	18.089	11.9254	16.2726
FBgn0040321	756.813	1467.11	1609.08	3688.39	1904.23	2535.9	1277.67	2709.51	-1.08447	0.000682655	0.0200289	GNBP3	3L	8955021	8956551	+	1531	protein_coding	-	-	793	1643	1671	3424	1788	2453	27.6039	54.4735	59.3121	136.96	70.0405	93.4899
FBgn0031248	122.159	88.4017	79.9245	277.922	251.342	86.8389	96.8284	205.367	-1.08443	0.00887293	0.0897195	CG11912	2L	318362	319259	-	898	protein_coding	-	Trypsin	128	99	83	258	236	84	7.59638	5.59605	5.02278	17.5945	15.7613	5.45815
FBgn0034200	4657.31	13170.1	11531.3	27934.4	14795.1	19393	9786.22	20707.5	-1.08132	0.00295077	0.0494937	CG11395	2R	17137240	17139595	+	2279	protein_coding	-	-	4880	14749	11975	25932	13892	18759	114.117	328.504	285.544	696.829	365.576	480.295
FBgn0053080	292.991	534.875	529.62	1387.45	701.839	781.55	452.495	956.948	-1.08032	0.000722081	0.0207624	CG33080	X	5708559	5717778	-	3705	protein_coding	-	Glyco_hydro_31	307	599	550	1288	659	756	4.41594	8.20657	8.06708	21.2894	10.6673	11.9063
FBgn0041337	1585.2	4416.51	3132.46	9076.62	3857.45	6357.84	3044.73	6430.64	-1.07861	0.00465606	0.0623758	Cyp309a2	2L	2564886	2573037	-	1844	protein_coding	-	p450	1661	4946	3253	8426	3622	6150	48.0045	136.149	95.8661	279.831	117.8	194.606
FBgn0031412	13.3611	21.4307	46.2214	61.4013	63.9004	45.487	27.0044	56.9296	-1.07755	0.0234648	0.156015	CG16995	2L	2307948	2308872	+	721	protein_coding	-	SCP	14	24	48	57	60	44	1.03482	1.68966	3.61783	4.84144	4.99083	3.5609
FBgn0051183	321.622	795.615	677.914	1633.06	1016.02	1133.04	598.384	1260.71	-1.07486	0.00101192	0.0256223	CG31183	3R	15857871	15875939	-	5256	protein_coding	-	Guanylate_cyc	337	891	704	1516	954	1096	3.41702	8.60489	7.27879	17.6636	10.8855	12.1674
FBgn0039774	288.219	415.22	724.136	1413.31	914.841	671.967	475.858	1000.04	-1.07151	0.00323502	0.0523609	CDase	3R	30459521	30465736	+	2951	protein_coding	-	Ceramidase_alk	302	465	752	1312	859	650	5.45395	7.99846	13.8481	27.227	17.4575	12.8525
FBgn0024293	3825.1	10050.1	8362.22	23094.4	10773.6	12827.3	7412.48	15565.1	-1.07027	0.00390967	0.056709	Spn43Ab	2R	7151662	7153642	-	1329	protein_coding	-	Serpin	4008	11255	8684	21439	10116	12408	160.722	429.876	355.089	987.903	456.5	544.778
FBgn0266801	15.2699	15.1801	6.74062	16.1582	33.0152	28.9463	12.3969	26.0399	-1.06848	0.0463645	0.219505	CG45263	3R	8364328	8477617	-	13576	protein_coding	-	-	16	17	7	15	31	28	0.0628089	0.0635623	0.02802	0.0676635	0.136945	0.120345
FBgn0259714	65.8513	176.803	138.664	365.176	208.741	224.334	127.106	266.084	-1.06482	0.00450801	0.0615407	CG42368	2L	6377771	6411326	-	3150	protein_coding	-	I-set	69	198	144	339	196	217	1.16738	3.19064	2.48424	6.59058	3.73167	4.01968
FBgn0261575	3985.43	6304.2	4425.7	16103.3	5292.02	9375.5	4905.11	10256.9	-1.06422	0.00276826	0.0481814	tobi	3R	25344761	25346921	-	2104	protein_coding	-	Glyco_hydro_31	4176	7060	4596	14949	4969	9069	105.776	170.326	118.707	435.112	141.638	251.51
FBgn0038147	779.717	972.418	900.355	2960.19	1199.2	1361.51	884.164	1840.3	-1.05746	0.00104596	0.0261973	CCHa2	3R	13389059	13395197	-	1459	protein_coding	-	-	817	1089	935	2748	1126	1317	29.8428	37.8875	34.8256	115.344	46.285	52.6712
FBgn0266064	1307.48	1319.77	1361.61	2686.58	2763.69	2847.07	1329.62	2765.78	-1.05675	2.15787e-32	1.66192e-29	GlyS	3R	15141843	15147531	-	3340	protein_coding	-	-	1370	1478	1414	2494	2595	2754	21.8599	22.4621	23.0062	45.7283	46.5959	48.1127
FBgn0035791	634.654	1017.07	826.208	2582.09	1086.31	1475.23	825.976	1714.54	-1.0535	0.000864647	0.0234174	CG8539	3L	7497211	7498831	-	1538	protein_coding	-	-	665	1139	858	2397	1020	1427	23.043	37.5915	30.3161	95.4435	39.7742	54.139
FBgn0036612	23.8592	36.6108	69.3321	76.4824	92.6556	98.2106	43.2674	89.1162	-1.044	0.00915613	0.0913833	CG4998	3L	16339003	16345241	+	4192	protein_coding	-	Trypsin	25	41	72	71	87	95	0.317828	0.496461	0.933369	1.03722	1.24467	1.32234
FBgn0033696	33.4028	52.6838	73.1839	154.042	91.5906	82.7037	53.0902	109.445	-1.04345	0.00612194	0.072408	Cyp6g2	2R	12188338	12190377	-	1989	protein_coding	-	p450	35	59	76	143	86	80	0.937792	1.50571	2.07645	4.40287	2.59311	2.34692
FBgn0262895	19.0873	15.1801	37.5549	23.6988	63.9004	59.9602	23.9408	49.1864	-1.04215	0.0465313	0.219633	CR43250	3L	17033119	17033676	-	341	lincRNA	-	-	20	17	39	22	60	58	3.12571	2.53056	6.21516	3.95096	10.5525	9.92467
FBgn0038914	1280.76	1330.49	1554.2	3540.81	2264.2	2744.73	1388.48	2849.91	-1.03743	5.91317e-08	1.1153e-05	fit	3R	21883924	21884454	-	531	protein_coding	-	-	1342	1490	1614	3287	2126	2655	134.689	142.434	165.178	379.088	240.119	291.751
FBgn0035076	554.487	1078.68	1488.71	2872.94	1649.7	1869.1	1040.63	2130.58	-1.03378	0.00270326	0.0472278	Ance-5	2R	24888628	24891023	-	2116	protein_coding	-	Peptidase_M2	581	1208	1546	2667	1549	1808	14.633	28.9784	39.7042	77.1866	43.9029	49.8569
FBgn0030310	332.12	694.712	514.213	1479.02	752.96	923.18	513.682	1051.72	-1.03348	0.00128791	0.0304421	PGRP-SA	X	11561643	11562779	+	1018	protein_coding	-	-	348	778	534	1373	707	893	18.2182	38.7931	28.506	82.5957	41.6513	51.1854
FBgn0038097	23.8592	102.689	64.5174	194.976	106.501	89.9402	63.6885	130.472	-1.0328	0.0404458	0.205792	CG14384	3R	12965938	12967712	-	1213	protein_coding	-	-	25	115	67	181	100	87	1.09838	4.81238	3.00162	9.13803	4.9442	4.18505
FBgn0038795	43.9009	54.4697	67.4062	147.579	94.7856	96.143	55.2589	112.836	-1.02971	0.000636334	0.0194092	CG4335	3R	20406615	20407871	-	1198	protein_coding	-	-	46	61	70	137	89	93	2.04632	2.58461	3.17529	7.00323	4.45544	4.52969
FBgn0042174	738.68	715.25	1066.94	2316.02	1491.01	1329.46	840.291	1712.16	-1.02693	5.9627e-05	0.0034878	CR18854	2L	9787279	9790745	-	2572	pseudogene	-	-	774	801	1108	2150	1400	1286	16.0377	15.8083	23.4105	51.192	32.6448	29.1751
FBgn0051028	35.3116	94.6523	29.8513	113.108	69.2254	143.698	53.2717	108.677	-1.02615	0.0333358	0.186382	CG31028	3R	30166631	30171207	-	3775	protein_coding	-	-	37	106	31	105	65	139	0.522346	1.42532	0.446259	1.70336	1.03265	2.14852
FBgn0034420	2163.55	4502.23	3897.04	8735.15	5741.45	7013.27	3520.94	7163.29	-1.02462	0.000213877	0.0089848	CG10737	2R	19164143	19178223	+	4805	protein_coding	-	C1_1	2267	5042	4047	8109	5391	6784	25.1438	53.2638	45.7701	103.35	67.2873	82.3825
FBgn0025625	46.764	39.2896	159.849	198.208	160.816	140.596	81.9676	166.54	-1.02395	0.0383257	0.199214	Sik2	X	2055310	2061915	-	5230	protein_coding	-	Pkinase	49	44	166	184	151	136	0.499307	0.427045	1.72484	2.15452	1.73154	1.51733
FBgn0039682	4384.36	7003.38	7028.54	19399.6	9001.43	8999.19	6138.76	12466.7	-1.02205	0.00154602	0.0347908	Obp99c	3R	29685736	29689311	-	669	protein_coding	-	-	4594	7843	7299	18009	8452	8705	365.964	595.085	592.897	1648.54	757.688	759.25
FBgn0031055	505.814	1571.59	1243.16	3009.74	1608.16	2113.08	1106.85	2243.66	-1.01927	0.00711215	0.0789082	et	X	19672312	19675891	-	2411	protein_coding	-	-	530	1760	1291	2794	1510	2044	11.7153	37.0543	29.0985	70.9682	37.561	49.4682
FBgn0032402	156.516	339.32	272.514	661.411	391.922	503.459	256.116	518.931	-1.01816	0.000984526	0.025275	CG14945	2L	12049418	12052049	+	2486	protein_coding	-	-	164	380	283	614	368	487	3.51573	7.75899	6.18625	15.1252	8.87777	11.4306
FBgn0029697	4573.32	7182.86	7836.46	13536.3	10092	16051.7	6530.88	13226.7	-1.0181	3.40422e-05	0.00233447	CG15570	X	4218170	4223331	+	4278	protein_coding	-	-	4792	8044	8138	12566	9476	15527	59.6965	95.4452	103.376	179.883	132.844	211.782
FBgn0030041	2474.67	2951.19	4500.81	7777.5	5850.08	6466.39	3308.89	6697.99	-1.01741	1.68943e-05	0.00130354	CG12116	X	8467443	8469012	-	1570	protein_coding	-	adh_short	2593	3305	4674	7220	5493	6255	88.0189	106.855	161.782	281.626	209.83	232.472
FBgn0004507	3416.63	3999.51	3370.31	7831.36	6634.99	7347.19	3595.48	7271.18	-1.01591	1.04135e-15	6.0151e-13	GlyP	2L	2130813	2137296	+	3144	protein_coding	-	-	3580	4479	3500	7270	6230	7107	60.6839	72.3138	60.4961	141.608	118.84	131.9
FBgn0028490	7233.14	18559	15133.7	38193.8	20762.3	23781.4	13641.9	27579.2	-1.01552	0.0030733	0.0507205	CG31705	2L	11523021	11528205	-	2760	protein_coding	-	-	7579	20784	15716	35456	19495	23004	146.344	382.246	309.439	786.711	423.615	486.336
FBgn0262782	5839.77	6206.87	6969.8	14373.3	11990.9	12026.1	6338.81	12796.8	-1.0135	1.47008e-14	7.99207e-12	Mdh1	2L	10393774	10396332	-	1289	protein_coding	-	-	6119	6951	7238	13343	11259	11633	252.988	273.727	305.146	633.921	523.846	526.6
FBgn0040383	148.881	182.161	202.219	403.956	367.427	302.902	177.754	358.095	-1.01011	2.85037e-07	4.18145e-05	CG5254	X	750347	758719	+	1683	protein_coding	-	Mito_carr	156	204	210	375	345	293	4.93985	6.15274	6.78074	13.6453	12.294	10.1584
FBgn0031042	11.4524	17.8589	21.1848	42.0114	24.4951	35.1491	16.832	33.8852	-1.00896	0.0227375	0.152718	CG14221	X	19618819	19621245	-	2068	protein_coding	-	-	12	20	22	39	23	34	0.309246	0.49091	0.578115	1.15491	0.667013	0.959336
FBgn0038250	440.917	1236.73	864.726	2680.11	1138.49	1293.28	847.458	1703.96	-1.00751	0.0123136	0.10915	CG3505	3R	14657447	14659228	+	1185	protein_coding	-	Trypsin	462	1385	898	2488	1069	1251	20.7777	59.3273	41.1813	128.578	54.1024	61.6001
FBgn0036768	17.1786	25.8954	34.6661	52.7836	58.5754	44.4532	25.9134	51.9374	-1.0031	0.00676198	0.0766104	CG7402	3L	17887705	17891404	+	1894	protein_coding	-	Sulfatase	18	29	36	49	55	43	0.506484	0.777214	1.03292	1.58435	1.74157	1.32474
FBgn0026721	6440.07	18935.8	15293.5	34988	19557.8	26828	13556.5	27124.6	-1.00061	0.0054017	0.0677375	fat-spondin	2R	17054002	17059299	+	2475	protein_coding	-	Kunitz_BPTI	6748	21206	15882	32480	18364	25951	145.302	434.917	348.716	803.666	444.989	611.817
FBgn0035090	1066.98	2045.74	1837.3	4760.22	2107.65	2995.94	1650.01	3287.94	-0.994642	0.00226785	0.04283	CG2736	2R	24973431	24975341	-	1726	protein_coding	-	-	1118	2291	1908	4419	1979	2898	34.5203	67.3763	60.0731	156.79	68.7642	97.9715
FBgn0038465	4438.76	12021.7	8628	22288.7	11666.1	16016.6	8362.83	16657.1	-0.994057	0.00436809	0.0604339	Irc	3R	17002875	17007208	+	2390	protein_coding	-	An_peroxidase	4651	13463	8960	20691	10954	15493	103.71	285.935	203.729	530.174	274.873	378.251
FBgn0030051	136.474	211.628	161.775	465.357	233.236	313.24	169.959	337.278	-0.987904	0.000804745	0.0222678	spirit	X	8571099	8573593	-	1656	protein_coding	-	Trypsin	143	237	168	432	219	303	4.60202	7.26459	5.51304	15.9756	7.93124	10.6764
FBgn0039768	270.086	397.361	686.581	1272.19	908.451	504.492	451.342	895.045	-0.98776	0.0113243	0.104035	CG15533	3R	30428820	30431362	+	2203	protein_coding	-	Metallophos	283	445	713	1181	853	488	6.84613	10.2534	17.588	32.8299	23.2216	12.9255
FBgn0032836	1525.08	3152.1	2093.44	6519.31	3019.29	3865.36	2256.87	4467.99	-0.985219	0.00280504	0.0483791	CG10680	2L	19964136	19965702	+	1272	protein_coding	-	-	1598	3530	2174	6052	2835	3739	66.9519	140.867	92.8784	291.371	133.667	171.518
FBgn0027929	146.972	344.677	478.584	947.95	408.962	562.385	323.411	639.766	-0.984119	0.0196696	0.141804	NimB1	2L	13963507	13965088	+	1289	protein_coding	-	-	154	386	497	880	384	544	6.36709	15.2005	20.953	41.8085	17.8663	24.6257
FBgn0028841	13.3611	16.966	21.1848	38.7798	37.2752	25.8449	17.1706	33.9666	-0.983578	0.0182856	0.135631	jhamt	2L	16365903	16367039	+	1073	protein_coding	-	Methyltransf_12	14	19	22	36	35	25	0.695347	0.898828	1.1142	2.05465	1.95625	1.35951
FBgn0031808	58.2164	171.446	159.849	312.393	208.741	249.145	129.837	256.76	-0.983029	0.00966742	0.0945394	CG9507	2L	6381266	6383419	+	2154	protein_coding	-	-	61	192	166	290	196	241	1.50924	4.52458	4.18798	8.24493	5.45717	6.5285
FBgn0039827	219.504	378.609	639.396	1068.6	758.285	618.21	412.503	815.031	-0.982498	0.00694369	0.077692	CG1544	3R	31196916	31203722	+	2932	protein_coding	-	-	230	424	664	992	712	598	4.18058	7.34048	12.3068	20.7197	14.5637	11.9009
FBgn0032773	5230.88	11462.8	14219.8	28616.3	16490.6	15973.2	10304.5	20360	-0.982461	0.00576777	0.0705102	fon	2L	19383138	19386205	-	2276	protein_coding	-	-	5481	12837	14767	26565	15484	15451	128.34	286.295	352.584	714.78	408.007	396.12
FBgn0038309	124.068	407.183	181.997	662.488	232.171	513.797	237.749	469.485	-0.981039	0.0354615	0.192605	CG6499	3R	15247163	15249137	-	1773	protein_coding	-	Ammonium_transp	130	456	189	615	218	497	3.90758	13.0551	5.79289	21.2423	7.37403	16.3565
FBgn0051326	1623.38	3972.72	3371.27	7593.3	4064.06	5983.61	2989.12	5880.32	-0.976132	0.00339807	0.0536837	CG31326	3R	14218136	14220205	-	1761	protein_coding	-	Trypsin	1701	4449	3501	7049	3816	5788	51.4776	128.241	108.038	245.134	129.959	191.784
FBgn0036321	192.782	346.463	280.217	895.167	401.507	314.274	273.154	536.983	-0.974724	0.0120748	0.10803	CG14120	3L	12885039	12889244	+	4206	protein_coding	-	-	202	388	291	831	377	304	2.5595	4.68258	3.75981	12.0995	5.37563	4.21742
FBgn0037396	127.885	206.271	190.663	577.388	213.001	237.773	174.94	342.721	-0.969693	0.0131367	0.113074	CG11459	3R	6025826	6027238	-	1413	protein_coding	-	Peptidase_C1	134	231	198	536	200	230	5.05401	8.29837	7.61492	23.2304	8.48877	9.49791
FBgn0034070	9.54367	19.6448	13.4812	28.0076	28.7552	26.8787	14.2232	27.8805	-0.965827	0.0327924	0.185136	SP2353	2R	16031930	16047243	+	6502	protein_coding	-	Laminin_G_2	10	22	14	26	27	26	0.0819646	0.171751	0.11701	0.244884	0.249043	0.233329
FBgn0263234	334.983	514.337	715.469	1337.9	924.426	789.82	521.596	1017.38	-0.963835	0.00136996	0.0315597	Phae1	2L	12109417	12110664	+	1248	protein_coding	-	Trypsin	351	576	743	1242	868	764	14.9888	23.4278	32.3531	60.9455	41.7121	35.7208
FBgn0043578	336.891	338.427	624.952	780.982	440.913	1301.55	433.423	841.148	-0.956855	0.0134561	0.115043	PGRP-SB1	3L	16727299	16727989	-	623	protein_coding	-	-	353	379	649	725	414	1259	30.1967	30.8798	56.6107	71.2664	39.8538	117.918
FBgn0263414	21.9504	17.8589	12.5183	28.0076	38.3402	35.1491	17.4426	33.8323	-0.955419	0.020786	0.146031	CR43460	3R	13971733	13974675	+	1105	lincRNA	-	-	23	20	13	26	36	34	1.10927	0.918736	0.639327	1.44094	1.95388	1.79539
FBgn0042179	135.52	189.305	385.178	578.465	485.643	309.105	236.668	457.738	-0.951859	0.0136385	0.116279	CG18869	3L	4059770	4061923	+	1976	protein_coding	-	UDPGT	142	212	400	537	456	299	3.82979	5.44593	11.0006	16.6426	13.84	8.82931
FBgn0035780	125.976	202.699	221.478	510.601	256.667	294.632	183.384	353.966	-0.948383	0.00318705	0.0520401	CG18417	3L	7400070	7401671	+	1480	protein_coding	-	-	132	227	230	474	241	285	4.75319	7.78551	8.44517	19.6133	9.7659	11.2364
FBgn0037146	2664.59	4355.79	5343.39	10351	7342.15	6163.49	4121.26	7952.21	-0.948258	0.000750263	0.02114	CG7470	3L	21972002	21984606	+	4686	protein_coding	-	AA_kinase	2792	4878	5549	9609	6894	5962	31.7531	52.8399	64.3509	125.577	88.232	74.239
FBgn0051463	148.881	176.803	202.219	527.836	312.047	178.847	175.968	339.577	-0.948127	0.00877017	0.0891978	CG31463	3R	8292335	8293609	+	1275	protein_coding	-	-	156	198	210	490	293	173	6.5206	7.88275	8.95058	23.5353	13.7821	7.91732
FBgn0036549	232.865	196.448	200.293	464.28	325.892	420.755	209.869	403.642	-0.943865	8.05004e-07	9.53683e-05	CG10516	3L	15968204	15969902	+	1329	protein_coding	-	SPRY	244	220	208	431	306	407	9.78449	8.40273	8.50512	19.8604	13.8087	17.8695
FBgn0004852	264.36	497.371	349.549	950.105	521.853	662.663	370.427	711.54	-0.941241	0.00132258	0.0308576	Ac76E	3L	19939287	19977960	+	5320	protein_coding	-	Guanylate_cyc	277	557	363	882	490	641	2.77486	5.31455	3.70798	10.1529	5.52385	7.03054
FBgn0026415	12090.9	27636.7	17329.2	51950.9	24182	33198.3	19018.9	36443.7	-0.938227	0.00575221	0.0704132	Idgf4	X	9927973	9930948	-	1834	protein_coding	-	-	12669	30950	17996	48227	22706	32113	368.143	856.612	533.235	1610.37	742.503	1021.7
FBgn0039038	17.1786	27.6813	30.8143	40.9342	54.3153	49.6222	25.2247	48.2906	-0.93644	0.0102091	0.0971704	CG6688	3R	23012412	23015475	+	1778	protein_coding	-	-	18	31	32	38	51	48	0.539528	0.885019	0.978048	1.30884	1.72027	1.57526
FBgn0037195	15.2699	29.4672	36.592	62.4785	40.4702	52.7236	27.1097	51.8908	-0.936175	0.0223351	0.151552	CG11226	3L	22837068	22838170	+	1103	protein_coding	-	-	16	33	38	58	38	51	0.773068	1.51866	1.87219	3.22023	2.06617	2.69797
FBgn0035452	20.9961	29.4672	33.7031	57.0925	52.1853	51.6898	28.0555	53.6559	-0.934918	0.00433832	0.0603834	CG10359	3L	3612192	3615244	+	1762	protein_coding	-	Fibrinogen_C	22	33	35	53	49	50	0.665411	0.950672	1.07945	1.84206	1.66781	1.65579
FBgn0038897	237.637	483.084	494.954	868.236	577.234	876.659	405.225	774.043	-0.933536	0.0019068	0.0389021	CG5849	3R	21740105	21744431	+	3063	protein_coding	-	-	249	541	514	806	542	848	4.33237	8.96547	9.11923	16.1147	10.6123	16.1544
FBgn0259878	46.764	83.044	97.2576	179.895	127.801	126.123	75.6885	144.606	-0.93336	0.00347531	0.0542548	Fs	2R	15223560	15241589	-	3561	protein_coding	-	-	49	93	101	167	120	122	0.733326	1.32567	1.54132	2.87197	2.021	1.99908
FBgn0038299	903.785	2377.02	1754.49	4067.57	2204.56	3342.26	1678.43	3204.8	-0.933031	0.00637689	0.0742471	Spn88Eb	3R	15206703	15208762	-	1431	protein_coding	-	Serpin	947	2662	1822	3776	2070	3233	35.2682	94.4259	69.1912	161.595	86.7537	131.828
FBgn0033913	630.836	1448.36	1276.87	2670.42	1839.27	1894.95	1118.69	2134.88	-0.932214	0.0020126	0.0404357	CG8468	2R	14219898	14230620	+	3961	protein_coding	-	MFS_1	661	1622	1326	2479	1727	1833	8.89344	20.7859	18.192	38.3271	26.1484	27.0023
FBgn0265048	742.497	1749.28	1193.09	2864.32	1579.4	2587.59	1228.29	2343.77	-0.932047	0.00399079	0.0572716	cv-d	3R	15844466	15853581	-	4744	protein_coding	-	Vitellogenin_N	778	1959	1239	2659	1483	2503	8.73993	20.961	14.1928	34.3248	18.7479	30.7864
FBgn0039048	238.592	479.512	443.918	929.638	521.853	762.941	387.341	738.144	-0.930033	0.00227815	0.04283	CG17111	3R	23062713	23067259	-	2959	protein_coding	-	PAN_1	250	537	461	863	490	738	4.50265	9.21196	8.46639	17.8608	9.93135	14.553
FBgn0035091	1227.32	2953.87	2175.3	5497.03	3125.79	3479.76	2118.83	4034.2	-0.928931	0.00426232	0.059776	CG3829	2R	24986044	24990489	+	3203	protein_coding	-	-	1286	3308	2259	5103	2935	3366	21.3972	52.4241	38.3267	97.5671	54.9551	61.3196
FBgn0050431	70.6231	132.156	108.813	235.91	142.711	215.03	103.864	197.884	-0.928857	0.00219237	0.0424594	CG30431	2R	6202725	6205224	+	1849	protein_coding	-	zf-AD	74	148	113	219	134	208	2.13289	4.06301	3.32111	7.25341	4.34635	6.564
FBgn0039593	170.832	377.716	132.887	564.461	277.967	453.836	227.145	432.088	-0.926897	0.0214025	0.148167	CG9989	3R	28670704	28672021	+	1214	protein_coding	-	-	179	423	138	524	261	439	7.85792	17.6866	6.17735	26.4331	12.8937	21.1003
FBgn0035539	211.869	318.782	432.363	625.863	539.958	664.731	321.005	610.184	-0.926795	0.000345577	0.0122839	slow	3L	4384442	4403181	+	2364	protein_coding	-	EGF_CA	222	357	449	581	507	643	5.00471	7.66555	10.3215	15.0509	12.8623	15.8711
FBgn0040734	61.0795	69.6498	91.4799	217.598	68.1604	136.461	74.0697	140.74	-0.926153	0.0244963	0.159119	CG15065	2R	18389959	18390242	+	218	protein_coding	-	-	64	78	95	202	64	132	15.6458	18.1619	23.6815	56.7453	17.6068	35.3313
FBgn0028543	4646.81	12214.6	12279.5	25759.5	13596.9	15911.2	9713.64	18422.5	-0.923378	0.0115522	0.105395	NimB2	2L	13965012	13967018	-	1435	protein_coding	-	-	4869	13679	12752	23913	12767	15391	180.826	483.866	482.913	1020.51	533.573	625.831
FBgn0035691	83.0299	102.689	100.146	208.98	171.466	161.272	95.2884	180.573	-0.921091	1.23082e-05	0.00104253	CG7386	3L	6189745	6192049	+	2247	protein_coding	-	zf-AD	87	115	104	194	161	156	2.06343	2.59787	2.5152	5.28729	4.29714	4.05102
FBgn0027930	265.314	378.609	509.399	997.502	561.258	622.345	384.441	727.035	-0.919243	0.00203635	0.0407358	MP1	3R	4307908	4309835	+	1495	protein_coding	-	Trypsin	278	424	529	926	527	602	9.91007	14.3962	19.229	37.9319	21.1411	23.4962
FBgn0020416	1380.01	2785.99	2520.03	5931.15	3115.14	3594.51	2228.68	4213.6	-0.918806	0.00325303	0.0524685	Idgf1	2L	16445278	16446793	+	1445	protein_coding	-	-	1446	3120	2617	5506	2925	3477	53.3303	109.6	98.4188	233.347	121.399	140.404
FBgn0032219	35.3116	33.932	59.7027	89.409	80.9405	72.3657	42.9821	80.9051	-0.914474	0.00397218	0.0571821	CG4995	2L	10322476	10324990	+	1507	protein_coding	-	Mito_carr	37	38	62	83	76	70	1.30846	1.27995	2.23574	3.37287	3.02453	2.71036
FBgn0262570	36.2659	71.4357	51.0361	149.733	54.3153	95.1092	52.9126	99.7192	-0.912501	0.0324625	0.184246	CG43110	2R	17477565	17486220	-	8272	protein_coding	-	-	38	80	53	139	51	92	0.24482	0.49091	0.348183	1.02906	0.369757	0.648963
FBgn0029932	407.515	983.134	861.837	1584.59	1299.31	1353.24	750.828	1412.38	-0.911378	0.00216914	0.0424374	CG4607	X	7069413	7072689	+	2603	protein_coding	-	Sugar_tr	427	1101	895	1471	1220	1309	8.74232	21.4702	18.6849	34.6077	28.1088	29.3432
FBgn0025583	241.455	359.857	386.141	690.496	382.337	779.482	329.151	617.438	-0.907532	0.00219602	0.0424594	IM2	2R	18386602	18387030	+	367	protein_coding	-	-	253	403	401	641	359	754	36.739	55.7393	59.3773	106.961	58.6659	119.88
FBgn0027578	2919.41	7356.09	5140.21	13661.3	6739.36	8512.28	5138.57	9637.63	-0.907279	0.0090557	0.0907273	CG14526	3R	28883693	28886015	+	2323	protein_coding	-	-	3059	8238	5338	12682	6328	8234	70.1784	180.009	124.874	334.328	163.371	206.825
FBgn0030993	996.359	2227.9	2367.88	4936.88	2689.14	2861.55	1864.05	3495.86	-0.907161	0.0083931	0.0872542	Mec2	X	19188035	19190193	+	1238	protein_coding	-	-	1044	2495	2459	4583	2525	2768	44.9421	102.299	107.939	226.706	122.32	130.463
FBgn0039612	470.503	1405.5	1027.46	2695.2	1253.51	1493.84	967.821	1814.18	-0.906358	0.0213386	0.147835	CG14523	3R	28878024	28880122	-	2099	protein_coding	-	-	493	1574	1067	2502	1177	1445	12.5172	38.0641	27.6245	72.9978	33.6296	40.1696
FBgn0039769	243.363	310.745	571.99	963.031	714.619	431.093	375.366	702.915	-0.905131	0.0137685	0.116691	CG15534	3R	30432064	30435139	+	2164	protein_coding	-	Metallophos	255	348	594	894	671	417	6.27995	8.16291	14.9166	25.2997	18.5961	11.244
FBgn0036891	235.729	605.418	574.879	1180.63	637.939	830.138	472.008	882.902	-0.903236	0.0116689	0.106146	CG9372	3L	19606208	19608368	+	1693	protein_coding	-	Trypsin	247	678	597	1096	599	803	7.77523	20.328	19.1628	39.645	21.2191	27.6759
FBgn0024913	51.5358	56.2556	60.6656	142.193	64.9654	107.515	56.1523	104.891	-0.901318	0.00679848	0.0766239	Actbeta	4	1077331	1084796	-	3671	protein_coding	-	-	54	63	63	132	61	104	0.78394	0.871122	0.932606	2.20204	0.996558	1.65307
FBgn0032382	5126.86	11780.6	9948.2	23737.5	14182.7	12157.4	8951.9	16692.6	-0.898923	0.00703124	0.0782924	Mal-B2	2L	11849958	11852881	+	2328	protein_coding	-	-	5372	13193	10331	22036	13317	11760	122.978	287.663	241.158	579.675	343.068	294.759
FBgn0035344	57.262	99.117	130.961	267.15	136.321	132.326	95.7799	178.599	-0.898615	0.0205	0.14507	Cyp4d20	3L	2476259	2478448	-	1817	protein_coding	-	p450	60	111	136	248	128	128	1.75983	3.10092	4.06749	8.35856	4.22486	4.11053
FBgn0040342	189.919	280.385	319.698	758.36	465.408	249.145	263.334	490.971	-0.898494	0.0170898	0.130734	CG3706	X	930931	932475	-	1545	protein_coding	-	-	199	314	332	704	437	241	6.86432	10.3163	11.6775	27.9048	16.9633	9.10188
FBgn0032729	291.082	291.993	390.956	572.002	583.624	658.528	324.677	604.718	-0.89792	2.02615e-07	3.12094e-05	CG10639	2L	18971993	18974448	-	1945	protein_coding	-	DAO	305	327	406	531	548	637	8.35706	8.53397	11.3435	16.719	16.8973	19.1101
FBgn0005619	11.4524	16.073	17.333	31.2393	23.4301	28.9463	14.9528	27.8719	-0.89763	0.0374792	0.197707	Hdc	2R	10237988	10246077	+	3826	protein_coding	-	-	12	18	18	29	22	28	0.167151	0.238809	0.255664	0.464181	0.344854	0.427027
FBgn0031533	183.238	292.886	296.587	730.353	463.278	245.01	257.571	479.547	-0.896353	0.0162478	0.127041	CG2772	2L	3445992	3447589	+	1338	protein_coding	-	-	192	328	308	678	435	237	7.64748	12.4434	12.5094	31.0319	19.498	10.3356
FBgn0037553	648.969	1789.46	1220.05	3315.67	1419.65	2071.73	1219.5	2269.02	-0.89566	0.0193662	0.140724	CG18249	3R	8220146	8222188	+	2043	protein_coding	-	-	680	2004	1267	3078	1333	2004	17.7384	49.7912	33.7016	92.2646	39.1308	57.2363
FBgn0052756	153.653	140.193	184.886	401.802	239.626	247.077	159.577	296.168	-0.892376	0.000554744	0.017558	CG32756	X	5945682	5948353	+	2397	protein_coding	-	-	161	157	192	373	225	239	3.57957	3.32472	4.35287	9.52962	5.62952	5.81798
FBgn0265416	20.0417	12.5012	11.5554	31.2393	26.6252	23.7773	14.6994	27.2139	-0.889372	0.0479906	0.223248	Neto	X	13445903	13527282	+	8256	protein_coding	-	CUB	21	14	12	29	25	23	0.135557	0.0860758	0.0789866	0.215111	0.181605	0.162555
FBgn0036659	87.8017	232.166	117.479	347.941	179.986	282.226	145.816	270.051	-0.887902	0.0217964	0.149771	CG9701	3L	16733546	16739364	+	2005	protein_coding	-	Glyco_hydro_1	92	260	122	323	169	273	2.44538	6.58236	3.30664	9.86559	5.0551	7.94494
FBgn0032889	1618.61	2769.92	2189.74	5183.56	3192.89	3790.93	2192.75	4055.79	-0.887145	0.000333133	0.0120266	CG9331	2L	20822828	20827744	+	2673	protein_coding	-	2-Hacid_dh_C	1696	3102	2274	4812	2998	3667	33.8143	58.9068	46.231	110.246	67.2651	80.0487
FBgn0037744	354.07	333.069	363.994	708.808	574.039	659.562	350.378	647.47	-0.886182	3.70272e-10	1.06939e-07	CG8417	3R	9759622	9761208	+	1410	protein_coding	-	-	371	373	378	658	539	638	14.0226	13.428	14.5685	28.5786	22.9259	26.4024
FBgn0050049	20.9961	18.7519	29.8513	61.4013	30.8852	36.1829	23.1998	42.8231	-0.885494	0.0379858	0.198825	CG30049	2R	12355671	12359087	+	2796	protein_coding	-	-	22	21	31	57	29	35	0.419333	0.381246	0.602513	1.24845	0.62204	0.730421
FBgn0051414	292.991	873.301	559.472	1411.15	779.585	989.343	575.255	1060.03	-0.881528	0.0168008	0.12961	CG31414	3R	23704804	23708512	+	2335	protein_coding	-	Glyco_hydro_30	307	978	581	1310	732	957	7.00688	21.2606	13.5217	34.3573	18.801	23.9148
FBgn0001258	161.288	171.446	414.067	485.825	449.433	439.363	248.933	458.207	-0.880758	0.011552	0.105395	ImpL3	3L	6259105	6262694	-	1942	protein_coding	-	-	169	192	430	451	422	425	4.63779	5.01851	12.0327	14.222	13.0323	12.7697
FBgn0001124	1795.16	1823.4	2139.67	3674.38	3519.85	3407.39	1919.41	3533.87	-0.880669	4.75468e-14	2.31278e-11	Got1	2R	16138352	16141928	+	1770	protein_coding	-	Aminotran_1_2	1881	2042	2222	3411	3305	3296	56.6355	58.5606	68.2202	118.017	111.984	108.657
FBgn0259216	16.2242	23.2166	23.1107	37.7026	31.9502	45.487	20.8505	38.3799	-0.879807	0.0208198	0.14608	RhoGAP102A	4	254997	265574	+	5512	protein_coding	-	RhoGAP	17	26	24	35	30	44	0.164366	0.239435	0.236616	0.38886	0.326414	0.465785
FBgn0035678	283.447	548.269	331.253	1138.62	502.683	498.29	387.656	713.197	-0.879074	0.0175538	0.132387	CG10469	3L	6092188	6093313	-	1067	protein_coding	-	Trypsin	297	614	344	1057	472	482	14.8342	29.2097	17.5201	60.666	26.5298	26.3588
FBgn0039801	257.679	309.852	315.846	707.731	481.383	435.228	294.459	541.447	-0.87839	8.51652e-05	0.00455955	Npc2h	3R	30745479	30746290	-	812	protein_coding	-	-	270	347	328	657	452	421	17.7207	21.6918	21.9513	49.5501	33.3841	30.253
FBgn0264776	333.074	517.909	791.542	1279.73	790.235	949.025	547.508	1006.33	-0.878206	0.00524296	0.0664684	CG44014	3R	15507940	15508886	-	846	protein_coding	-	-	349	580	822	1188	742	918	21.9851	34.8001	52.8012	85.9965	52.6006	63.3162
FBgn0044872	22.9048	22.3237	31.7772	58.1697	54.3153	28.9463	25.6686	47.1438	-0.877204	0.0305499	0.179379	FucTC	X	23008766	23011303	-	2001	protein_coding	-	-	24	25	33	54	51	28	0.639201	0.634185	0.896208	1.65265	1.52855	0.816495
FBgn0002930	2444.13	5700.57	4289.93	10753.9	5076.89	6975.02	4144.88	7601.92	-0.874998	0.00995	0.0958274	nec	2R	7156477	7158241	-	1633	protein_coding	-	Serpin	2561	6384	4455	9983	4767	6747	83.5789	198.44	148.253	374.377	175.072	241.083
FBgn0005592	62.0338	203.592	107.85	301.621	145.906	237.773	124.492	228.433	-0.874528	0.0420941	0.209866	btl	3L	14075772	14083229	+	3968	protein_coding	-	Pkinase_Tyr	65	228	112	280	137	230	0.873001	2.91666	1.53387	4.32137	2.07065	3.38219
FBgn0032820	1092.75	1296.56	1733.3	2914.95	2161.96	2478.01	1374.2	2518.31	-0.873908	2.29964e-05	0.00171397	fbp	2L	19761587	19764136	-	1202	protein_coding	-	-	1145	1452	1800	2706	2030	2397	50.7661	61.3176	81.3786	137.866	101.286	116.361
FBgn0039203	76.3493	106.261	107.85	211.134	134.191	187.117	96.82	177.481	-0.873751	0.000741674	0.0210262	CG13618	3R	24524794	24527533	+	1021	protein_coding	-	-	80	119	112	196	126	181	4.17578	5.91622	5.96121	11.7561	7.4012	10.3442
FBgn0013763	14130.4	30751.3	24616.8	53700.3	29643.4	43941.5	23166.1	42428.4	-0.873007	0.00404169	0.0578224	CG5210	2R	16691022	16693751	+	1811	protein_coding	-	-	14806	34438	25564	49851	27834	42505	435.705	965.256	767.101	1685.74	921.752	1369.51
FBgn0039114	398.925	379.502	405.4	826.225	757.22	584.095	394.609	722.513	-0.872494	2.62391e-07	3.91131e-05	Lsd-1	3R	23763857	23766662	+	1960	protein_coding	-	Perilipin	418	425	421	767	711	565	11.3656	11.0067	11.6726	23.9648	21.7556	16.8203
FBgn0033814	3336.47	6580.12	5735.31	12682.1	6854.38	9112.91	5217.3	9549.79	-0.872139	0.00292523	0.0494241	CG4670	2R	13231758	13235296	-	2620	protein_coding	-	Evr1_Alr	3496	7369	5956	11773	6436	8815	71.1121	142.768	123.537	275.182	147.323	196.319
FBgn0259101	506.769	789.364	846.43	1788.18	1180.03	952.126	714.188	1306.78	-0.871496	0.00182428	0.0379706	CG42249	X	11096273	11108148	+	2648	protein_coding	-	-	531	884	879	1660	1108	921	10.6869	16.9456	18.039	38.3906	25.0945	20.2948
FBgn0038702	584.072	897.411	554.657	2006.85	1056.49	658.528	678.713	1240.62	-0.869953	0.0194678	0.141002	CG3739	3R	19393360	19395188	+	1586	protein_coding	-	Peptidase_S28	612	1005	576	1863	992	637	20.5647	32.1652	19.7361	71.9357	37.5116	23.4357
FBgn0033978	1069.84	2092.17	1465.6	4455.37	2225.86	1772.96	1542.54	2818.06	-0.869285	0.0145866	0.120797	Cyp6a23	2R	14875829	14877654	+	1761	protein_coding	-	p450	1121	2343	1522	4136	2090	1715	33.925	67.5361	46.9675	143.832	71.1777	56.826
FBgn0041160	135.52	205.378	133.85	357.636	274.772	235.705	158.249	289.371	-0.86917	0.00066738	0.0198188	comm2	3L	15697594	15699850	-	1516	protein_coding	-	-	142	230	139	332	258	228	4.99186	7.70108	4.98262	13.4114	10.2065	8.77562
FBgn0028939	52.4902	104.475	91.4799	177.741	121.411	155.069	82.8149	151.407	-0.869137	0.00456965	0.0621069	NimC2	2L	13980126	13983269	+	2819	protein_coding	-	-	55	117	95	165	114	150	1.03978	2.10675	1.83135	3.58446	2.42531	3.10484
FBgn0031936	100.208	192.876	154.071	357.636	220.456	238.807	149.052	272.3	-0.868295	0.00376784	0.0556677	CG13794	2L	7719847	7722823	-	2027	protein_coding	-	SNF	105	216	160	332	207	231	2.76063	5.40907	4.28952	10.0304	6.12454	6.64968
FBgn0004885	575.483	1178.69	1318.27	2348.33	1516.57	1737.81	1024.15	1867.57	-0.866671	0.0046411	0.0623758	tok	3R	24719697	24749125	+	5411	protein_coding	-	Astacin	603	1320	1369	2180	1424	1681	5.939	12.3828	13.7489	24.6725	15.783	18.1273
FBgn0032066	889.47	1000.1	1537.83	2973.12	1985.17	1288.11	1142.46	2082.13	-0.86592	0.00637073	0.0742471	CG9463	2L	8765273	8768710	-	3198	protein_coding	-	-	932	1120	1597	2760	1864	1246	15.5314	17.7772	27.1374	52.8525	34.9562	22.7343
FBgn0034117	2312.43	5135.33	3019.8	9377.17	4588.05	5105.92	3489.19	6357.04	-0.865406	0.011613	0.105845	CG7997	2R	16341251	16344182	-	1878	protein_coding	-	-	2423	5751	3136	8705	4308	4939	68.7592	155.443	90.745	283.862	137.574	153.457
FBgn0051189	19.0873	22.3237	20.2219	42.0114	37.2752	33.0815	20.5443	37.456	-0.864453	0.0172886	0.131592	CG31189	3R	21044898	21045842	-	831	protein_coding	-	-	20	25	21	39	35	32	1.28263	1.52708	1.37328	2.87408	2.52595	2.24694
FBgn0032264	190.873	352.714	314.883	682.955	402.572	477.614	286.157	521.047	-0.864128	0.00253421	0.0454288	Lip4	2L	10527572	10531778	+	2370	protein_coding	-	Abhydrolase_1	200	395	327	634	378	462	4.49733	8.46002	7.49793	16.3823	9.56534	11.3746
FBgn0033717	2990.98	7094.46	5509.02	12550.6	6990.7	8839.99	5198.15	9460.45	-0.863878	0.00685488	0.0770716	CG8839	2R	12339610	12344617	-	2342	protein_coding	-	Amidase	3134	7945	5721	11651	6564	8551	71.3157	172.199	132.748	304.657	168.089	213.046
FBgn0034662	1537.48	2795.81	3110.32	7015.91	3585.88	2932.88	2481.21	4511.56	-0.862551	0.0147594	0.121683	CG13492	2R	21820662	21831409	-	9183	protein_coding	-	-	1611	3131	3230	6513	3367	2837	9.34941	17.307	19.1144	43.4341	21.9895	18.0267
FBgn0265137	1692.09	3525.35	2641.36	6978.21	3311.11	3984.25	2619.6	4757.85	-0.8609	0.00870512	0.0889	Spn42Da	2R	6875906	6878927	-	2665	protein_coding	-	Serpin	1773	3948	2743	6478	3109	3854	35.4556	75.1974	55.9333	148.86	69.965	84.3834
FBgn0032810	109.752	142.871	152.145	324.242	119.281	291.53	134.923	245.018	-0.860698	0.0175761	0.132387	CG13077	2L	19565863	19567359	+	1146	protein_coding	-	Cytochrom_B561	115	160	158	301	112	282	5.34794	7.08693	7.49229	16.0848	5.86125	14.3584
FBgn0031397	107.843	195.555	157.923	383.489	215.131	238.807	153.774	279.142	-0.859205	0.00502285	0.0647186	CG15385	2L	2209574	2212571	-	2635	protein_coding	-	Acid_phosphat_A	113	219	164	356	202	231	2.28545	4.21877	3.38225	8.27378	4.59757	5.11533
FBgn0015034	55.3533	136.621	128.072	266.072	134.191	179.88	106.682	193.381	-0.857329	0.0262941	0.165795	Cyp4e1	2R	8447451	8449745	+	1772	protein_coding	-	p450	58	153	133	247	126	174	1.74437	4.38279	4.07878	8.53627	4.26446	5.72965
FBgn0039645	30.5397	46.4332	96.2946	107.722	110.761	95.1092	57.7559	104.531	-0.856958	0.0362841	0.194755	CG11898	3R	29165643	29171508	+	4472	protein_coding	-	ABC_membrane	32	52	100	100	104	92	0.381348	0.590234	1.21518	1.36941	1.39473	1.20041
FBgn0040340	2262.8	3606.61	3602.38	7715.02	4474.09	4956.02	3157.26	5715.04	-0.856052	0.00103567	0.0260807	TRAM	X	935232	937822	+	2503	protein_coding	-	LAG1	2371	4039	3741	7162	4201	4794	50.4829	81.9098	81.2211	175.23	100.658	111.758
FBgn0266369	2595.88	6406.89	3641.86	9480.58	5306.93	8091.52	4214.88	7626.34	-0.855453	0.00976513	0.0951997	Mtp	2L	20919094	20922876	-	2930	protein_coding	-	Vitellogenin_N	2720	7175	3782	8801	4983	7827	49.4737	124.302	70.1449	183.95	101.995	155.873
FBgn0035501	313.032	792.043	421.77	1105.22	685.864	969.701	508.949	920.263	-0.85411	0.01109	0.102506	CG1299	3L	4148696	4152473	+	1956	protein_coding	-	Trypsin	328	887	438	1026	644	938	8.93672	23.0185	12.1688	32.1228	19.7458	27.9818
FBgn0034417	917.146	2699.38	1515.68	4421.97	2123.62	2720.95	1710.73	3088.85	-0.852345	0.0260783	0.165192	CG15117	2R	19122231	19129300	-	3391	protein_coding	-	-	961	3023	1574	4105	1994	2632	15.1032	45.2515	25.2243	74.1345	35.2659	45.2898
FBgn0025454	3241.98	6845.33	7626.53	16496.5	7032.24	8331.36	5904.61	10620	-0.846862	0.0234184	0.155819	Cyp6g1	2R	12185667	12188431	+	2074	protein_coding	-	p450	3397	7666	7920	15314	6603	8059	87.2891	187.622	207.519	452.183	190.937	226.733
FBgn0004654	1553.71	2055.56	2185.89	4062.18	3319.63	3031.09	1931.72	3470.97	-0.845388	3.97636e-06	0.000391384	Pgd	X	2145136	2148566	+	1895	protein_coding	-	NAD_binding_2	1628	2302	2270	3771	3117	2932	45.7845	61.6622	65.0967	121.866	98.6472	90.2812
FBgn0050203	38.1747	85.7228	115.554	173.432	119.281	137.495	79.817	143.402	-0.84514	0.028945	0.174274	CG30203	2R	12310689	12313834	+	2877	protein_coding	-	Kunitz_BPTI	40	96	120	161	112	133	0.740958	1.69377	2.26664	3.42705	2.33472	2.69745
FBgn0037980	296.808	346.463	376.512	658.179	611.314	559.284	339.928	609.592	-0.842423	3.54138e-08	7.1151e-06	CG3313	3R	12014943	12017031	-	1897	protein_coding	-	-	311	388	391	611	574	541	8.73708	10.3821	11.2009	19.7246	18.1469	16.6407
FBgn0040398	3241.03	6616.73	4834.95	14028.6	6123.79	6173.83	4897.57	8775.4	-0.841367	0.0188833	0.138508	CG14629	X	1051525	1052631	+	1107	protein_coding	-	-	3396	7410	5021	13023	5750	5972	163.491	339.777	246.482	720.441	311.514	314.785
FBgn0029831	371.249	569.7	543.102	1064.29	852.005	737.096	494.683	884.464	-0.837945	0.000145902	0.00687971	CG5966	X	5988791	5992640	+	3751	protein_coding	-	Lipase	389	638	564	988	800	713	5.52683	8.63369	8.17098	16.1304	12.7909	11.0914
FBgn0027535	874.2	1675.17	1368.35	2879.4	1693.36	2429.42	1305.9	2334.06	-0.837673	0.0023513	0.0436361	botv	2R	19129589	19133706	+	3608	protein_coding	-	-	916	1876	1421	2673	1590	2350	13.5301	26.393	21.4028	45.3698	26.4294	38.0053
FBgn0267385	4686.89	4800.48	4394.89	7416.63	8341.13	8966.11	4627.42	8241.29	-0.832657	4.92415e-13	1.97865e-10	PyK	3R	22367536	22372746	+	2242	protein_coding	-	PK	4911	5376	4564	6885	7832	8673	116.737	121.716	110.625	188.063	209.505	225.723
FBgn0035360	1194.87	2065.38	2532.55	4878.71	3119.4	2311.57	1930.93	3436.56	-0.831635	0.0109622	0.101822	CG1246	3L	2648048	2650205	+	1865	protein_coding	-	-	1252	2313	2630	4529	2929	2236	35.7766	62.9535	76.6336	148.716	94.1885	69.9577
FBgn0032603	166.06	265.205	230.144	534.299	312.047	330.815	220.47	392.387	-0.831011	0.0025808	0.0457808	CG17928	2L	16791568	16793444	+	1651	protein_coding	-	-	174	297	239	496	293	320	5.61662	9.13129	7.86671	18.3979	10.6433	11.3095
FBgn0032733	52.4902	53.5768	103.998	137.884	127.801	106.481	70.0217	124.055	-0.826429	0.0111624	0.102957	CG15170	2L	18988268	18990233	-	1718	protein_coding	-	-	55	60	108	128	120	103	1.70613	1.77276	3.4162	4.5627	4.18905	3.4983
FBgn0037845	84.9386	92.8664	73.1839	190.667	103.306	150.934	83.663	148.302	-0.824945	0.00338328	0.0536335	CG14694	3R	10858202	10859813	-	1369	protein_coding	-	-	89	104	76	177	97	146	3.46465	3.85614	3.01684	7.9178	4.24938	6.22289
FBgn0023535	247.181	497.371	409.252	880.086	525.048	637.852	384.601	680.995	-0.823864	0.00479373	0.0632007	arg	X	509435	528028	+	1243	protein_coding	-	-	259	557	425	817	493	617	11.1046	22.7461	18.5806	40.2518	23.7866	28.9639
FBgn0032069	4216.39	5136.23	7162.39	12924.4	9789.54	6518.08	5505	9744.02	-0.823772	0.00314058	0.0515547	CG9468	2L	8777661	8781252	-	3160	protein_coding	-	-	4418	5752	7438	11998	9192	6305	74.5095	92.3963	127.912	232.518	174.454	116.423
FBgn0030148	291.082	366.108	377.475	846.692	611.314	370.099	344.888	609.368	-0.820899	0.00494401	0.0645375	CG3106	X	9659095	9662903	-	2589	protein_coding	-	-	305	410	392	786	574	358	6.27828	8.03849	8.22803	18.592	13.2965	8.06851
FBgn0035710	357.887	767.934	658.655	1291.58	871.175	985.208	594.825	1049.32	-0.818654	0.0044327	0.0608811	SP1173	3L	6689327	6703521	-	3725	protein_coding	-	-	375	860	684	1199	818	953	5.3651	11.7191	9.97865	19.7119	13.17	14.9283
FBgn0085428	742.497	1317.99	1286.5	2214.76	1655.02	2032.44	1115.66	1967.41	-0.818293	0.000658616	0.0196854	Nox	2R	16307269	16316485	+	6586	protein_coding	-	Ferric_reduct	778	1476	1336	2056	1554	1966	6.29551	11.3759	11.0237	19.1177	14.151	17.4182
FBgn0011834	396.062	506.301	593.175	1203.25	634.744	794.989	498.512	877.661	-0.815966	0.00209963	0.0415519	Ser6	X	20962605	20963505	-	901	protein_coding	-	Trypsin	415	567	616	1117	596	769	24.5469	31.9434	37.1534	75.9212	39.6715	49.8017
FBgn0033697	28.631	33.932	33.7031	74.3279	40.4702	54.7912	32.0887	56.5298	-0.815948	0.0193957	0.140724	Cyp6t3	2R	12190682	12192436	+	1694	protein_coding	-	p450	30	38	35	69	38	53	0.943802	1.13866	1.12279	2.49442	1.34533	1.8256
FBgn0034511	102.117	116.083	129.035	256.377	88.3955	265.686	115.745	203.486	-0.814151	0.0366694	0.195895	GNBP-like3	2R	20526311	20526825	+	515	protein_coding	-	-	107	130	134	238	83	257	11.0726	12.8132	14.1397	28.3012	9.66558	29.1185
FBgn0040507	115.478	125.905	215.7	382.412	219.391	201.59	152.361	267.798	-0.813901	0.0160917	0.12627	ACXD	3L	2237608	2243719	+	4118	protein_coding	-	Guanylate_cyc	121	141	224	355	206	195	1.56593	1.73802	2.956	5.27931	3.00012	2.76306
FBgn0051810	37.2203	53.5768	27.9254	81.8684	75.6155	51.6898	39.5742	69.7246	-0.813216	0.0224806	0.151973	CG31810	2L	16849018	16852368	-	1138	protein_coding	-	adh_short	39	60	29	76	71	50	1.8264	2.67628	1.38483	4.08984	3.74174	2.56372
FBgn0037727	543.989	1588.55	1029.39	2639.18	1249.25	1665.45	1053.98	1851.29	-0.812533	0.0329621	0.185355	CG8358	3R	9675523	9677778	+	2197	protein_coding	-	-	570	1779	1069	2450	1173	1611	13.8267	41.1025	26.4417	68.2922	32.0203	42.7866
FBgn0030688	661.376	829.547	1141.09	2045.63	1514.44	1061.71	877.338	1540.59	-0.812263	0.00377061	0.0556677	CG8952	X	15765470	15766445	-	902	protein_coding	-	Trypsin	693	929	1185	1899	1422	1027	40.9449	52.2796	71.3927	128.93	94.5475	66.4364
FBgn0029825	239.546	277.706	242.662	497.674	412.158	423.856	253.305	444.563	-0.810667	1.99998e-07	3.12094e-05	CG12728	X	5942606	5945250	+	2374	protein_coding	-	-	251	311	252	462	387	410	5.63464	6.64971	5.76849	11.9178	9.77659	10.0773
FBgn0041182	1562.3	3386.05	3033.28	5713.56	3599.72	4682.06	2660.54	4665.11	-0.810142	0.00567694	0.0700163	Tep2	2L	7693727	7701601	-	5288	protein_coding	-	A2M_comp	1637	3792	3150	5304	3380	4529	16.498	36.3999	32.3714	61.4252	38.3338	49.9751
FBgn0010019	62812.6	143218	101013	240806	120946	176190	102348	179314	-0.809008	0.0123043	0.10915	Cyp4g1	X	467057	469335	-	2279	protein_coding	-	p450	65816	160388	104900	223545	113564	170430	1539.08	3572.32	2501.34	6006.97	2988.5	4363.59
FBgn0039494	370.294	969.74	625.915	1495.18	864.785	1084.45	655.316	1148.14	-0.808742	0.0170197	0.130462	grass	3R	27157948	27159781	+	1391	protein_coding	-	Trypsin	388	1086	650	1388	812	1049	14.8654	39.6301	25.3938	61.1079	35.0095	44.0039
FBgn0028491	1413.42	1816.25	2668.32	4909.95	3283.42	2082.06	1966	3425.14	-0.800896	0.0142442	0.119022	CG2930	X	3868973	3880379	+	4990	protein_coding	-	-	1481	2034	2771	4558	3083	2014	15.8171	20.6906	30.1771	55.9382	37.0536	23.5506
FBgn0033431	398.925	760.79	759.765	1484.4	810.47	1047.24	639.827	1114.04	-0.799891	0.00817389	0.0855921	CG1827	2R	9589050	9590443	+	1341	protein_coding	-	Asparaginase_2	418	852	789	1378	761	1013	16.612	32.2503	31.9735	62.9296	34.034	44.0781
FBgn0033250	673.783	867.944	1258.57	2156.59	1141.69	1574.47	933.432	1624.25	-0.799193	0.00584418	0.071162	CG14762	2R	8009119	8013755	-	3801	protein_coding	-	-	706	972	1307	2002	1072	1523	9.89874	12.9805	18.6861	32.2553	16.9143	23.38
FBgn0038832	43.9009	50.005	52.962	96.9495	84.1355	74.4333	48.956	85.1728	-0.79808	0.00207769	0.0412061	CG15695	3R	20842140	20844981	+	2723	protein_coding	-	DUF229	46	56	55	90	79	72	0.900292	1.04391	1.09763	2.02409	1.73995	1.54286
FBgn0000406	5316.78	9508.98	11977.1	22856.4	11698	12037.5	8934.3	15530.6	-0.797687	0.018182	0.135188	Cyt-b5-r	2L	16788774	16790721	-	1557	protein_coding	-	-	5571	10649	12438	21218	10984	11644	190.686	347.171	434.114	834.547	423.086	436.371
FBgn0028993	34.3572	63.3992	62.5915	91.5634	84.1355	102.346	53.4493	92.6816	-0.793105	0.00955486	0.0940426	scro	3L	24724162	24758036	+	2105	protein_coding	-	Homeobox	36	71	65	85	79	99	0.911431	1.7121	1.67804	2.47287	2.25078	2.74426
FBgn0259229	131.703	126.798	146.368	275.767	157.621	266.719	134.956	233.369	-0.790551	0.00200931	0.0404357	CG42329	2L	1219293	1229802	+	2477	protein_coding	-	-	138	142	152	256	148	258	2.96911	2.90995	3.33472	6.3292	3.58338	6.07766
FBgn0085766	52.4902	150.908	140.59	189.59	259.862	145.765	114.663	198.406	-0.790259	0.0476367	0.222577	CR40679	211000022279134	1	1012	+	1012	rRNA	-	-	55	169	146	176	244	141	2.89638	8.47674	7.83997	10.6504	14.4599	8.12982
FBgn0036876	415.149	775.077	935.984	1795.72	948.921	926.281	708.737	1223.64	-0.787774	0.0224434	0.151957	CG9451	3L	19498197	19500798	-	1592	protein_coding	-	Acid_phosphat_A	435	868	972	1667	891	896	14.5619	27.6758	33.1792	64.125	33.5654	32.8403
FBgn0038788	316.85	396.468	437.178	698.036	637.939	645.089	383.498	660.355	-0.783906	1.27654e-06	0.00014045	Sirt2	3R	20328465	20330915	+	2285	protein_coding	-	SIR2	332	444	454	648	599	624	7.74328	9.86324	10.7972	17.367	15.7216	15.9346
FBgn0037387	832.208	1330.49	1815.15	3147.63	1897.84	1801.91	1325.95	2282.46	-0.783544	0.0120283	0.107823	CG1213	3R	5841170	5846568	+	2356	protein_coding	-	Sugar_tr	872	1490	1885	2922	1782	1743	19.7249	32.1021	43.4789	75.9521	45.3617	43.1683
FBgn0032287	494.362	866.158	845.467	1760.17	1111.87	923.18	735.329	1265.07	-0.782579	0.0080643	0.0851774	CG6415	2L	10703621	10704930	+	1254	protein_coding	-	GCV_T	518	970	878	1634	1044	893	22.0143	39.2642	38.0486	79.7975	49.9298	41.5524
FBgn0030931	61.0795	62.5062	88.591	176.663	99.0456	88.9064	70.7256	121.539	-0.781171	0.0213126	0.147795	Rad51D	X	18500127	18501258	+	1132	protein_coding	-	-	64	70	92	164	93	86	3.01305	3.13888	4.41655	8.87222	4.92713	4.43297
FBgn0037759	53.4445	27.6813	38.5178	71.0963	51.1203	82.7037	39.8812	68.3068	-0.779145	0.0293912	0.17596	CG8526	3R	9801280	9803461	+	2069	protein_coding	-	-	56	31	40	66	48	80	1.44245	0.760543	1.05061	1.95352	1.39135	2.25617
FBgn0264822	32.4485	41.0755	34.6661	75.4051	64.9654	45.487	36.0634	61.9525	-0.777969	0.0167899	0.12961	CR44030	4	959675	962692	+	753	lincRNA	-	-	34	46	36	70	61	44	2.40634	3.10089	2.59806	5.69296	4.85839	3.40957
FBgn0262366	166.06	256.276	292.736	515.987	335.477	374.234	238.357	408.566	-0.777203	0.00339608	0.0536837	CG43064	3L	11834721	11836721	-	2001	protein_coding	-	-	174	287	304	479	315	362	4.63421	7.28044	8.25598	14.6596	9.44106	10.5561
FBgn0038984	2768.62	3603.04	3722.75	8599.42	4183.35	4501.15	3364.8	5761.3	-0.775847	0.00590301	0.0715953	AdipoR	3R	22543693	22547846	-	2899	protein_coding	-	-	2901	4035	3866	7983	3928	4354	53.3301	70.651	72.4696	168.637	81.2607	87.636
FBgn0034229	830.299	1156.37	1078.5	2572.39	1232.21	1442.15	1021.72	1748.92	-0.775345	0.00612671	0.072408	CG4847	2R	17511513	17513855	+	1533	protein_coding	-	Peptidase_C1	870	1295	1120	2388	1157	1395	30.2448	42.8796	39.7025	95.3953	45.2635	53.0975
FBgn0038290	156.516	283.064	175.256	444.89	336.542	270.855	204.945	350.762	-0.774057	0.00721419	0.0795627	CG6912	3R	15135138	15137004	-	1428	protein_coding	-	-	164	317	182	413	316	262	6.12053	11.2682	6.92604	17.7116	13.2714	10.7057
FBgn0015623	9835.7	20501.2	22812.2	34587.3	23502.6	32713.4	17716.3	30267.8	-0.772698	0.0101236	0.0965557	Cpr	2L	6338836	6346280	+	3344	protein_coding	-	NAD_binding_1	10306	22959	23690	32108	22068	31644	164.247	348.505	384.982	588.006	395.78	552.163
FBgn0034796	705.277	1026	1088.13	2178.13	1295.05	1341.87	939.8	1605.02	-0.772055	0.00256882	0.0457438	CG3700	2R	22894435	22895745	+	1183	protein_coding	-	Trypsin	739	1149	1130	2022	1216	1298	33.2915	49.3013	51.9082	104.672	61.6462	64.0225
FBgn0264991	92.5736	70.5428	129.998	145.424	167.206	187.117	97.7047	166.582	-0.771835	0.00450271	0.0615407	CG44142	3R	13312855	13313188	-	334	protein_coding	-	-	97	79	135	135	157	181	15.4774	12.0061	21.9649	24.7527	28.191	31.6209
FBgn0039485	117.387	225.022	169.479	374.871	204.481	294.632	170.629	291.328	-0.770904	0.0123618	0.109328	CG17189	3R	27101406	27102917	+	995	protein_coding	-	-	123	252	176	348	192	285	6.58802	12.8558	9.6124	21.4186	11.5727	16.7134
FBgn0032774	1812.34	3412.84	2616.32	6855.4	3288.74	3233.71	2613.84	4459.29	-0.77058	0.0198414	0.142368	CG17549	2L	19387050	19390075	-	1203	protein_coding	-	-	1899	3822	2717	6364	3088	3128	84.1264	161.268	122.734	323.966	153.946	151.72
FBgn0037533	6893.39	9665.25	9090.21	18000.3	12273.1	13472.4	8549.62	14581.9	-0.770231	0.000106844	0.00539594	CD98hc	3R	7974409	7978428	-	2371	protein_coding	-	-	7223	10824	9440	16710	11524	13032	162.353	231.728	216.363	431.598	291.493	320.717
FBgn0001114	9080.8	22143.3	18172.7	34544.2	20814.5	28851.2	16465.6	28069.9	-0.769563	0.0147842	0.121778	Glt	2L	8672698	8676804	+	3373	protein_coding	-	COesterase	9515	24798	18872	32068	19544	27908	150.337	373.184	304.049	582.224	347.5	482.786
FBgn0031973	773.037	2411.85	1210.42	3365.22	1857.37	2265.05	1465.1	2495.88	-0.768406	0.0441646	0.214658	Spn28Dc	2L	8004548	8007210	-	1792	protein_coding	-	Serpin	810	2701	1257	3124	1744	2191	24.0891	76.5085	38.1188	106.76	58.3668	71.3422
FBgn0040575	117.387	173.232	150.22	301.621	223.651	223.3	146.946	249.524	-0.762665	0.000834942	0.0227626	CG15922	3R	20559708	20560280	-	462	protein_coding	-	-	123	194	156	280	210	216	14.1885	21.3149	18.3495	37.1151	27.2605	27.2806
FBgn0033292	106.889	150.908	130.961	321.01	185.311	151.968	129.586	219.43	-0.758857	0.015637	0.124869	Cyp4ad1	2R	8439395	8442806	-	1903	protein_coding	-	p450	112	169	136	298	174	147	3.13655	4.50786	3.88367	9.58986	5.48362	4.50735
FBgn0030438	1371.42	2025.2	3099.72	3748.71	3618.89	3617.25	2165.45	3661.62	-0.757846	0.0045989	0.0621782	CG15721	X	12970711	12973967	+	2804	protein_coding	-	-	1437	2268	3219	3480	3398	3499	27.3119	41.0571	62.3857	76.0039	72.6779	72.8129
FBgn0039024	1077.48	2993.16	1399.16	4404.74	2292.96	2543.14	1823.27	3080.28	-0.756416	0.0469464	0.220355	CG4721	3R	22763960	22766172	-	2213	protein_coding	-	-	1129	3352	1453	4089	2153	2460	27.1885	76.8857	35.6801	113.154	58.3472	64.8629
FBgn0030196	1743.63	2806.53	2259.07	5922.54	2766.89	2770.57	2269.74	3820	-0.750974	0.0177381	0.133173	Psf3	X	10383353	10385861	-	2380	protein_coding	-	-	1827	3143	2346	5498	2598	2680	40.9105	67.0332	53.5665	141.469	65.4665	65.7053
FBgn0027550	100.208	233.952	216.663	398.57	274.772	253.28	183.608	308.874	-0.749726	0.025648	0.163246	CG6495	2L	10761116	10764971	+	2581	protein_coding	-	Ldl_recept_a	105	262	225	370	258	245	2.16808	5.15271	4.73736	8.77907	5.995	5.53886
FBgn0032213	1399.1	3082.45	2154.11	5924.69	2583.71	2648.59	2211.89	3718.99	-0.749559	0.0419299	0.209468	CG5390	2L	10304069	10306594	-	1401	protein_coding	-	Trypsin	1466	3452	2237	5500	2426	2562	55.7659	125.071	86.7701	240.414	103.851	106.705
FBgn0052750	107.843	187.519	164.664	346.864	233.236	193.32	153.342	257.807	-0.748552	0.0121148	0.10823	CG32750	X	6194737	6196439	-	1645	protein_coding	-	CN_hydrolase	113	210	171	322	219	187	3.66088	6.48002	5.64901	11.9874	7.98427	6.63312
FBgn0041711	56.3076	102.689	80.8875	190.667	96.9156	115.785	79.9613	134.456	-0.748175	0.0306592	0.179564	yellow-e	3R	13409543	13415286	-	1844	protein_coding	-	-	59	115	84	177	91	112	1.70516	3.16563	2.47549	5.87824	2.95963	3.54405
FBgn0037057	137.429	192.876	363.031	436.273	395.117	332.882	231.112	388.091	-0.748093	0.0261611	0.165444	CG10512	3L	21202920	21208092	+	2394	protein_coding	-	-	144	216	377	405	371	322	3.20562	4.57986	8.55774	10.3601	9.29409	7.84827
FBgn0035298	990.632	1606.41	1793.01	3126.08	1975.59	2256.78	1463.35	2452.82	-0.745113	0.004151	0.0588348	SCOT	3L	1963143	1966805	+	2355	protein_coding	-	-	1038	1799	1862	2902	1855	2183	23.4898	38.776	42.9666	75.4642	47.24	54.0885
FBgn0260388	496.271	1371.57	772.283	2058.56	1055.42	1307.75	880.04	1473.91	-0.743784	0.0431953	0.213254	CG42514	3L	16491838	16496236	-	2508	protein_coding	-	MFS_1	520	1536	802	1911	991	1265	11.0497	31.0876	17.3776	46.6625	23.6975	29.431
FBgn0004797	648.969	1069.75	1286.5	2454.98	1312.09	1261.23	1001.74	1676.1	-0.742539	0.020962	0.146212	mdy	2L	16816660	16826964	+	2689	protein_coding	-	MBOAT	680	1198	1336	2279	1232	1220	13.4769	22.6146	26.9996	51.9025	27.4775	26.4735
FBgn0029137	53.4445	43.7544	67.4062	92.6406	79.8755	102.346	54.8684	91.6206	-0.742309	0.00659207	0.0755018	Patsas	2L	12100765	12103285	-	2466	protein_coding	-	-	56	49	70	86	75	99	1.21023	1.00862	1.54258	2.1357	1.824	2.34253
FBgn0051445	527.765	1167.97	1309.61	2076.87	1263.1	1686.12	1001.78	1675.36	-0.74185	0.0235452	0.156135	CG31445	3R	29240580	29244827	-	3221	protein_coding	-	-	553	1308	1360	1928	1186	1631	9.14972	20.6129	22.9451	36.6565	22.0826	29.5465
FBgn0063492	335.937	268.777	276.366	564.461	421.743	486.918	293.693	491.041	-0.741772	3.24619e-05	0.00228153	GstE8	2R	18407834	18408955	+	1122	protein_coding	-	GST_C	352	301	287	524	396	471	16.7195	13.6175	13.9005	28.6005	21.167	24.4946
FBgn0263132	40.0834	55.3627	51.9991	86.1773	71.3554	88.9064	49.1484	82.1464	-0.739991	0.00596842	0.0718203	Cht6	X	10016845	10050803	+	16205	protein_coding	-	CBM_14	42	62	54	80	67	86	0.138125	0.194207	0.181087	0.302326	0.247961	0.309665
FBgn0034717	602.205	1301.92	1028.43	2285.85	1175.77	1430.77	977.516	1630.8	-0.738221	0.022034	0.15062	CG5819	2R	22293400	22296955	+	3378	protein_coding	-	-	631	1458	1068	2122	1104	1384	9.95504	21.9089	17.1812	38.4699	19.6005	23.9067
FBgn0037140	56.3076	94.6523	141.553	199.285	129.931	158.171	97.5043	162.462	-0.736754	0.0354701	0.192605	CG7442	3L	21934704	21938636	+	2085	protein_coding	-	Sugar_tr	59	106	147	185	122	153	1.50806	2.58061	3.83136	5.43376	3.50922	4.28181
FBgn0040322	202.326	355.393	318.735	590.315	386.597	482.783	292.151	486.565	-0.735433	0.00438816	0.0605305	GNBP2	3L	18673474	18675413	-	1501	protein_coding	-	-	212	398	331	548	363	467	7.52711	13.4594	11.9837	22.3581	14.5038	18.1543
FBgn0030309	468.594	519.695	779.986	1056.75	840.29	1044.13	589.425	980.391	-0.734291	0.000987278	0.0252754	CG1572	X	11555050	11558654	-	1291	protein_coding	-	-	491	582	810	981	789	1010	20.2688	22.8833	34.0958	46.5348	36.6529	45.6497
FBgn0036752	433.282	600.06	879.17	1317.44	1034.12	828.071	637.504	1059.88	-0.733401	0.00902698	0.0907273	Adgf-A	3L	17751731	17764158	-	2588	protein_coding	-	-	454	672	913	1223	971	801	9.34899	13.1804	19.1712	28.9399	22.5015	18.0597
FBgn0033438	192.782	170.553	216.663	411.497	283.292	268.787	193.333	321.192	-0.732548	0.00108708	0.0268631	Mmp2	2R	9611139	9683858	-	5065	protein_coding	-	Hemopexin	202	191	225	382	266	260	2.12542	1.91415	2.41404	4.61869	3.14963	2.99527
FBgn0028519	111.661	225.022	181.997	377.026	291.812	193.32	172.893	287.386	-0.732153	0.0252432	0.1619	CG4500	2L	14027001	14029368	+	2206	protein_coding	-	AMP-binding	117	252	189	350	274	187	2.82653	5.79853	4.65584	9.71622	7.44907	4.94628
FBgn0042175	269.131	505.408	787.69	844.538	808.34	941.788	520.743	864.889	-0.732036	0.0275927	0.170117	CG18858	2L	20456847	20459075	-	2029	protein_coding	-	-	282	566	818	784	759	911	7.40696	14.1598	21.9085	23.6629	22.4345	26.1986
FBgn0037090	205.189	393.789	344.735	731.43	456.888	375.268	314.571	521.195	-0.727955	0.0215235	0.148559	Est-Q	3L	21501421	21503959	+	1827	protein_coding	-	COesterase	215	441	358	679	429	363	6.27152	12.2524	10.6485	22.7597	14.0824	11.5934
FBgn0030968	594.57	630.42	679.84	1172.01	892.475	1089.62	634.943	1051.37	-0.72761	1.33954e-06	0.000145647	CG7322	X	18855873	18857757	-	1250	protein_coding	-	-	623	706	706	1088	838	1054	26.5614	28.6693	30.6928	53.3032	40.206	49.2009
FBgn0051199	204.234	440.222	262.884	668.951	395.117	436.262	302.447	500.11	-0.724836	0.0236519	0.15636	CG31199	3R	20742800	20743869	-	1013	protein_coding	-	Trypsin	214	493	273	621	371	422	11.2584	24.7036	14.6452	37.542	21.9645	24.3078
FBgn0034436	528.719	1072.43	997.612	1860.35	1142.75	1290.18	866.253	1431.09	-0.724102	0.0134477	0.115043	CG11961	2R	19357532	19363124	+	3896	protein_coding	-	-	554	1201	1036	1727	1073	1248	7.57816	15.6476	14.4505	27.1461	16.5173	18.6912
FBgn0039611	994.45	2485.96	1889.3	4204.38	2122.56	2543.14	1789.9	2956.69	-0.724012	0.0375767	0.197986	CG14528	3R	28875621	28877805	+	2185	protein_coding	-	-	1042	2784	1962	3903	1993	2460	25.415	64.6756	48.7966	109.391	54.7032	65.6941
FBgn0039941	129.794	149.122	113.628	294.08	156.556	197.455	130.848	216.03	-0.722408	0.00870532	0.0889	CG17167	X	23068301	23081144	+	2973	protein_coding	-	Na_Ca_ex	136	167	118	273	147	191	2.43791	2.85131	2.1569	5.62345	2.96537	3.7487
FBgn0011722	550.669	1414.43	1216.2	2168.44	1198.13	1881.51	1060.43	1749.36	-0.722071	0.0360474	0.194232	Tig	2L	6415179	6423310	-	7018	protein_coding	-	-	577	1584	1263	2013	1125	1820	4.38163	11.4568	9.77985	17.5657	9.61383	15.1321
FBgn0035619	810.257	908.126	1949	2429.12	1992.63	1626.16	1222.46	2015.97	-0.721765	0.0276063	0.170117	CG10592	3L	5592741	5595272	-	1749	protein_coding	-	-	849	1017	2024	2255	1871	1573	25.8697	29.5158	62.8873	78.9572	64.1566	52.4785
FBgn0036211	2385.92	3661.08	3846.97	7946.62	4111.99	4237.53	3297.99	5432.05	-0.71988	0.0137261	0.116691	CG5946	3L	11816695	11822275	-	2706	protein_coding	-	FAD_binding_6	2500	4100	3995	7377	3861	4099	49.2363	76.9093	80.2289	166.95	85.5715	88.3878
FBgn0030028	345.481	301.816	343.772	507.369	579.364	543.777	330.356	543.503	-0.718913	1.5877e-07	2.57429e-05	Corp	X	8269898	8271409	-	1216	protein_coding	-	-	362	338	357	471	544	526	15.8653	14.1093	15.9543	23.7204	26.8301	25.2403
FBgn0031741	1075.57	1327.81	1589.82	2624.1	1884	2062.42	1331.07	2190.17	-0.71845	0.000283838	0.0107848	CG11034	2L	5805395	5809063	+	2550	protein_coding	-	-	1127	1487	1651	2436	1769	1995	23.5536	29.6001	35.1843	58.5022	41.6049	45.6505
FBgn0040091	230.957	397.361	506.51	685.11	499.488	681.272	378.276	621.956	-0.717394	0.0126005	0.110608	Ugt58Fa	2R	22641786	22643917	-	1864	protein_coding	-	UDPGT	242	445	526	636	469	659	6.91899	12.1182	15.3349	20.8952	15.0898	20.6292
FBgn0051217	530.628	1276.02	840.652	2015.47	1100.15	1237.45	882.433	1451.03	-0.71729	0.0324581	0.184246	modSP	3R	16652446	16655662	-	2289	protein_coding	-	Trypsin	556	1429	873	1871	1033	1197	12.945	31.6891	20.7258	50.0568	27.0652	30.5134
FBgn0031489	1469.72	2561.86	2371.74	4862.55	3031.01	2634.11	2134.44	3509.22	-0.71722	0.0112617	0.103666	CG17224	2L	3016441	3018308	-	1577	protein_coding	-	-	1540	2869	2463	4514	2846	2548	52.043	92.3468	84.874	175.293	108.233	94.2779
FBgn0051092	3739.21	5526.44	6687.66	10796.9	6708.48	8676.65	5317.77	8727.35	-0.714719	0.00442133	0.0608811	LpR2	3R	25698727	25740465	-	5510	protein_coding	-	Ldl_recept_a	3918	6189	6945	10023	6299	8393	37.8954	57.0153	68.4956	111.399	68.561	88.8808
FBgn0019952	552.578	1456.4	906.132	2140.43	1211.98	1425.6	971.702	1592.67	-0.712655	0.0382039	0.198956	Orct	3R	24276260	24278792	+	2533	protein_coding	-	Sugar_tr	579	1631	941	1987	1138	1379	12.1819	32.6845	20.1882	48.0394	26.9441	31.7667
FBgn0038136	430.419	487.549	887.836	1366.99	922.296	669.9	601.935	986.394	-0.712624	0.0328204	0.185144	CG8774	3R	13298768	13302334	+	3150	protein_coding	-	-	451	546	922	1269	866	648	7.63026	8.79842	15.9061	24.6709	16.4879	12.0035
FBgn0031360	2167.37	3206.57	3086.24	6805.85	3353.71	3695.82	2820.06	4618.46	-0.711643	0.0129366	0.11258	CG31937	2L	1729887	1731070	+	1184	protein_coding	-	adh_short	2271	3591	3205	6318	3149	3575	102.221	153.952	147.102	326.785	159.506	176.184
FBgn0020415	2444.13	5471.97	4093.48	9776.82	4875.6	5012.88	4003.2	6555.1	-0.711422	0.0373251	0.197707	Idgf2	2L	16447330	16450508	+	1796	protein_coding	-	-	2561	6128	4251	9076	4578	4849	75.9935	173.195	128.625	309.473	152.872	157.539
FBgn0051915	410.378	718.822	647.1	1404.69	708.229	796.023	592.1	969.647	-0.711391	0.0201248	0.143513	CG31915	2L	5528123	5530682	+	2487	protein_coding	-	-	430	805	672	1304	665	770	9.21437	16.4302	14.6837	32.1097	16.0363	18.0658
FBgn0033820	9451.09	12990.6	16828.4	31395.5	16194.5	16688.6	13090	21426.2	-0.710903	0.0177535	0.13318	CG4716	2R	13256587	13257446	+	860	protein_coding	-	-	9903	14548	17476	29145	15206	16143	613.679	858.673	1104.3	2075.39	1060.41	1095.29
FBgn0039629	148.881	285.743	324.513	596.778	298.202	345.288	253.046	413.422	-0.707962	0.0433928	0.213455	CG11842	3R	29052680	29053913	+	1118	protein_coding	-	Trypsin	156	320	337	554	280	334	7.43628	14.5288	16.3806	30.3461	15.0201	17.432
FBgn0262169	752.995	1223.34	915.762	2025.17	1319.54	1373.91	964.031	1572.87	-0.705996	0.00336071	0.053459	magu	2R	10052541	10063712	+	3217	protein_coding	-	-	789	1370	951	1880	1239	1329	13.0707	21.6168	16.0647	35.7883	23.0982	24.1055
FBgn0053494	166.06	299.137	230.144	475.052	352.517	306.004	231.78	377.858	-0.704151	0.00866078	0.0888379	CG33494	3R	25493481	25495161	-	849	protein_coding	-	-	174	335	239	441	331	296	10.9223	20.029	15.2979	31.8101	23.3818	20.3435
FBgn0030289	1473.54	3036.02	2193.59	4685.89	2798.84	3427.03	2234.38	3637.25	-0.70288	0.0136323	0.116279	CG1597	X	11344506	11348001	-	3430	protein_coding	-	-	1544	3400	2278	4350	2628	3315	23.9898	50.3162	36.0912	77.6658	45.9503	56.3939
FBgn0004839	33.4028	33.932	41.4067	72.1735	38.3402	66.1629	36.2472	58.8922	-0.701056	0.0459288	0.218057	otk	2R	12001473	12019846	-	4769	protein_coding	-	Pkinase_Tyr	35	38	43	67	36	64	0.391123	0.404463	0.489986	0.860364	0.452723	0.78306
FBgn0020385	2811.56	4127.2	7571.65	9977.18	6755.34	6841.66	4836.8	7858.06	-0.700131	0.0358279	0.193751	pug	3R	10696534	10703316	+	3481	protein_coding	-	-	2946	4622	7863	9262	6343	6618	45.1026	67.3983	122.751	162.943	109.282	110.934
FBgn0002571	617.475	907.233	755.913	1920.68	1066.07	715.387	760.207	1234.04	-0.698739	0.0357217	0.193517	Mal-A3	2R	8455909	8457892	-	1795	protein_coding	-	-	647	1016	785	1783	1001	692	19.2094	28.7311	23.7655	60.8305	33.4447	22.4949
FBgn0259175	484.818	781.328	500.732	1409	679.474	774.313	588.959	954.262	-0.695883	0.0251234	0.161468	ome	3L	14672839	14747868	+	5044	protein_coding	-	-	508	875	520	1308	638	749	5.36737	8.80554	5.60235	15.8806	7.58582	8.66461
FBgn0039031	533.491	846.513	924.428	1848.5	870.11	1013.12	768.144	1243.91	-0.695332	0.0276288	0.170117	CG17244	3R	22977270	22978164	+	895	protein_coding	-	-	559	948	960	1716	817	980	33.286	53.7661	58.2895	117.416	54.7465	63.8918
FBgn0031968	303.489	380.395	385.178	787.445	483.513	459.005	356.354	576.654	-0.694078	0.00458353	0.0621128	CG7231	2L	7983946	7986785	+	1896	protein_coding	-	-	318	426	400	731	454	444	8.93844	11.405	11.4647	23.611	14.3607	13.6643
FBgn0263321	173.695	210.735	236.885	428.732	304.592	271.888	207.105	335.071	-0.693763	0.00281104	0.0483791	CG43402	2L	1442627	1443832	+	1206	protein_coding	-	-	182	236	246	398	286	263	8.04261	9.93316	11.0849	20.2102	14.2225	12.7248
FBgn0051233	1297.94	1577.84	2202.26	3391.08	2999.06	1822.58	1692.68	2737.57	-0.693582	0.0112361	0.103533	CG31233	3R	21749853	21753237	+	3059	protein_coding	-	-	1360	1767	2287	3148	2816	1763	23.6937	29.3211	40.6283	63.0217	55.2091	33.6291
FBgn0003366	365.522	905.447	681.766	1265.73	810.47	1078.25	650.912	1051.48	-0.69164	0.0290218	0.174622	sev	X	11071441	11086299	-	8171	protein_coding	-	Pkinase_Tyr	383	1014	708	1175	761	1043	2.49802	6.2992	4.70869	8.80638	5.58556	7.4482
FBgn0001125	3972.07	4130.77	4661.62	6468.68	6709.54	7418.52	4254.82	6865.58	-0.690335	4.38746e-09	1.10785e-06	Got2	2L	1984512	1987758	-	1734	protein_coding	-	Aminotran_1_2	4162	4626	4841	6005	6300	7176	127.916	135.419	151.715	212.079	217.896	241.477
FBgn0039531	240.5	204.485	237.848	384.566	411.093	306.004	227.611	367.221	-0.690333	0.000119174	0.00582754	CG5611	3R	27634625	27636060	-	1375	protein_coding	-	ECH	252	229	247	357	386	296	9.76722	8.45387	9.76195	15.9001	16.8361	12.5612
FBgn0025680	258.633	417.006	452.585	731.43	585.754	503.459	376.075	606.881	-0.690115	0.00574027	0.0703601	cry	3R	19212154	19215442	+	1896	protein_coding	-	-	271	467	470	679	550	487	7.61735	12.5026	13.4711	21.9314	17.3973	14.9876
FBgn0031344	135.52	128.584	165.627	241.296	240.691	210.894	143.244	230.961	-0.689894	0.00018993	0.00816435	CG7420	2L	1500784	1502904	-	1575	protein_coding	-	-	142	144	172	224	226	204	4.80486	4.64093	5.93458	8.70968	8.60568	7.55774
FBgn0032713	371.249	684.89	494.954	1163.39	572.973	765.009	517.031	833.792	-0.689095	0.0243313	0.158694	CG17323	2L	18823548	18826716	+	2275	protein_coding	-	UDPGT	389	767	514	1080	538	740	9.11258	17.1134	12.2779	29.0721	14.1827	18.9798
FBgn0003748	4136.22	6909.62	5814.27	12459.1	6657.36	8062.57	5620.04	9059.67	-0.688849	0.0107745	0.100482	Treh	2R	21074018	21088945	+	4369	protein_coding	-	-	4334	7738	6038	11566	6251	7799	52.8664	89.902	75.1023	162.12	85.8074	104.16
FBgn0261984	1422.01	3567.32	1720.78	4783.92	2862.74	3165.48	2236.7	3604.05	-0.688135	0.0453497	0.216489	Ire1	3R	19853908	19861291	-	4034	protein_coding	-	Pkinase	1490	3995	1787	4441	2688	3062	19.6845	50.2694	24.073	67.4186	39.9623	44.2906
FBgn0035978	1840.97	1937.69	2036.63	3086.22	3087.45	3195.46	1938.43	3123.05	-0.688103	1.5838e-13	6.97024e-11	UGP	3L	9350867	9358935	-	3013	protein_coding	-	-	1929	2170	2115	2865	2899	3091	34.1198	36.5581	38.1464	58.2318	57.704	59.8608
FBgn0011754	754.904	770.613	778.061	1242.03	1198.13	1262.26	767.859	1234.14	-0.684623	2.18393e-12	8.40994e-10	PhKgamma	X	11695137	11704394	+	3300	protein_coding	-	Pkinase	791	863	808	1153	1125	1221	12.7743	13.2745	13.3058	21.3969	20.4454	21.5896
FBgn0029172	3073.06	4804.94	4566.29	9013.07	4837.26	6150.05	4148.1	6666.79	-0.684513	0.00886927	0.0897195	Fad2	3L	11023535	11024846	+	1312	protein_coding	-	-	3220	5381	4742	8367	4542	5949	130.796	208.186	196.413	390.545	207.621	264.577
FBgn0250871	387.473	867.944	517.102	1239.88	687.994	920.078	590.84	949.316	-0.683764	0.033274	0.186262	pot	X	11907409	11917260	-	4354	protein_coding	-	-	406	972	537	1151	646	890	4.96948	11.3318	6.70236	16.1891	8.89818	11.9274
FBgn0025631	273.903	431.293	336.068	720.658	413.223	536.54	347.088	556.807	-0.681352	0.00817327	0.0855921	moody	X	2044292	2050120	-	3939	protein_coding	-	7tm_1	287	483	349	669	388	519	3.88302	6.22421	4.81484	10.401	5.90749	7.68818
FBgn0020508	773.037	771.506	465.103	1465.01	1109.74	644.055	669.882	1072.94	-0.679359	0.0311313	0.180489	Ag5r2	X	14782962	14784052	-	849	protein_coding	-	SCP	810	864	483	1360	1042	623	50.8453	51.657	30.9159	98.0993	73.6067	42.8176
FBgn0023477	1676.82	2002.88	1837.3	3120.7	2905.34	2809.86	1839	2945.3	-0.67931	6.22682e-09	1.51443e-06	Tal	2R	23940410	23942114	+	1116	protein_coding	-	-	1757	2243	1908	2897	2728	2718	83.9036	102.021	92.9087	158.971	146.601	142.111
FBgn0013753	653.741	665.245	659.618	1191.4	977.676	999.681	659.535	1056.25	-0.679278	1.44444e-07	2.4059e-05	Bgb	3L	1639711	1640952	+	1242	protein_coding	-	-	685	745	685	1106	918	967	29.3929	30.4479	29.9717	54.5341	44.328	45.4305
FBgn0000078	8101.62	9421.48	14148.6	19194.9	13413.8	18065.6	10557.2	16891.4	-0.678072	0.00433972	0.0603834	Amy-d	2R	17124764	17126369	+	1606	protein_coding	-	-	8489	10551	14693	17819	12595	17475	281.698	333.481	497.172	679.474	470.338	634.913
FBgn0032136	7379.16	18913.5	11713.3	25623.7	15910.1	19263.8	12668.6	20265.9	-0.677774	0.0347594	0.190991	Apoltp	2L	9634179	9656026	+	13330	protein_coding	-	Vitellogenin_N	7732	21181	12164	23787	14939	18634	30.9126	80.6565	49.5893	109.281	67.2123	81.5677
FBgn0035702	112.615	107.154	91.4799	177.741	172.531	147.833	103.75	166.035	-0.677455	0.00066906	0.0198188	CG10147	3L	6486167	6488424	-	2198	protein_coding	-	zf-AD	118	120	95	165	162	143	2.86106	2.77125	2.34876	4.59717	4.42023	3.79621
FBgn0030257	33.4028	28.5743	37.5549	51.7064	55.3803	51.6898	33.1773	52.9255	-0.675723	0.025167	0.161549	CG11160	X	11044756	11049540	+	2446	protein_coding	-	-	35	32	39	48	52	50	0.762579	0.664074	0.866463	1.20176	1.27498	1.19277
FBgn0039840	156.516	306.281	294.662	498.751	377.012	332.882	252.486	402.882	-0.673618	0.0194828	0.141002	CG11340	3R	31302489	31305384	-	2244	protein_coding	-	Neur_chan_LBD	164	343	306	463	354	322	3.89488	7.75879	7.41038	12.6355	9.46101	8.37289
FBgn0053502	52.4902	66.078	86.6652	148.656	94.7856	83.7375	68.4111	109.06	-0.672512	0.0380139	0.198825	CG33502	X	21609357	21611526	-	1060	protein_coding	-	-	55	74	90	138	89	81	2.76522	3.54363	4.61401	7.97275	5.03548	4.45884
FBgn0032684	494.362	950.988	651.915	1465.01	872.24	999.681	699.088	1112.31	-0.669693	0.0179544	0.134242	CG10178	2L	18509560	18513512	+	1987	protein_coding	-	UDPGT	518	1065	677	1360	819	967	13.8933	27.2066	18.5154	41.9156	24.7197	28.3969
FBgn0040466	395.108	370.573	370.734	609.704	563.388	633.717	378.805	602.27	-0.669194	7.0835e-08	1.28364e-05	Dip2	3R	4644649	4645655	-	903	protein_coding	-	THAP	414	415	385	566	529	613	24.4335	23.3283	23.1694	38.3852	35.1338	39.6109
FBgn0026060	25.7679	33.932	32.7402	42.0114	53.2503	51.6898	30.8133	48.9839	-0.668097	0.0376076	0.197986	Mipp2	X	6082709	6091471	-	2458	protein_coding	-	Acid_phosphat_A	27	38	34	39	50	50	0.585403	0.784738	0.751691	0.971667	1.21996	1.18694
FBgn0039152	115.478	115.19	72.221	183.127	170.401	128.191	100.963	160.573	-0.667924	0.0126022	0.110608	Rootletin	3R	24113286	24128193	+	7408	protein_coding	-	-	121	129	75	170	160	124	0.870478	0.883917	0.550177	1.40534	1.29532	0.976704
FBgn0035265	120.25	169.66	155.034	336.091	213.001	158.171	148.315	235.755	-0.667744	0.028809	0.173985	CG18173	3L	1735853	1738106	-	2200	protein_coding	-	-	126	190	161	312	200	153	3.05226	4.38383	3.97691	8.68494	5.45211	4.05799
FBgn0025683	359.796	732.216	510.361	1010.43	748.7	776.381	534.125	845.17	-0.661606	0.0131909	0.113405	CG3164	2L	122624	130791	-	3148	protein_coding	-	ABC2_membrane	377	820	530	938	703	751	6.38234	13.2221	9.1492	18.2475	13.393	13.9203
FBgn0010316	817.892	792.936	813.69	1490.87	1194.94	1145.45	808.173	1277.08	-0.660031	4.18936e-06	0.000407558	dap	2R	9712321	9716256	+	2530	protein_coding	-	-	857	888	845	1384	1122	1108	18.0523	17.8162	18.1501	33.5004	26.5968	25.5542
FBgn0039091	76.3493	52.6838	101.109	148.656	127.801	86.8389	76.7142	121.098	-0.659756	0.0439394	0.214407	CG10182	3R	23587120	23589819	-	2212	protein_coding	-	-	80	59	105	138	120	84	1.92743	1.35391	2.57956	3.82057	3.25352	2.21583
FBgn0033153	275.812	247.346	390.956	327.474	633.679	481.749	304.705	480.967	-0.658977	0.019725	0.141869	Gadd45	2R	7249161	7250655	+	1495	protein_coding	-	-	289	277	406	304	595	466	10.3022	9.40506	14.758	12.4528	23.8689	18.1881
FBgn0036106	4549.47	7716.84	6937.06	12117.6	7628.64	10563.3	6401.12	10103.2	-0.658392	0.00677637	0.0766104	CG6409	3L	10880699	10882386	-	1544	protein_coding	-	-	4767	8642	7204	11249	7163	10218	164.54	284.112	253.553	446.171	278.231	386.154
FBgn0264827	25.7679	37.5037	31.7772	52.7836	43.6653	53.7574	31.683	50.0688	-0.658256	0.0414774	0.208108	CR44035	3R	9810020	9813929	-	1602	lincRNA	-	ELO	27	42	33	49	41	52	0.898203	1.33079	1.11942	1.87313	1.53489	1.89401
FBgn0036622	1223.5	1676.95	1749.67	3214.41	2108.71	2006.6	1550.04	2443.24	-0.656409	0.00435781	0.0603834	CG4753	3L	16378974	16381570	-	1628	protein_coding	-	Acyltransferase	1282	1878	1817	2984	1980	1941	41.9669	58.555	60.6517	112.248	72.9404	69.5686
FBgn0036821	473.366	640.242	547.916	1205.41	690.124	722.623	553.842	872.718	-0.65573	0.00842058	0.0872871	CG3961	3L	18878250	18890483	-	3731	protein_coding	-	AMP-binding	496	717	569	1119	648	699	7.08483	9.75476	8.28761	18.3671	10.4161	10.9319
FBgn0034480	187.056	251.811	390.956	465.357	385.532	455.904	276.608	435.598	-0.655461	0.0160946	0.12627	CG16898	2R	20003620	20005003	-	1325	protein_coding	-	-	196	282	406	432	362	441	7.8834	10.8033	16.6515	19.9665	16.3851	19.4207
FBgn0031249	1628.15	1500.15	1518.57	3118.54	2762.63	1422.5	1548.96	2434.56	-0.652313	0.015283	0.122822	CG11911	2L	320279	321248	-	970	protein_coding	-	Trypsin	1706	1680	1577	2895	2594	1376	93.7304	87.9145	88.3491	182.773	160.382	82.7731
FBgn0035767	796.896	2069.85	1549.38	2839.54	1764.72	2333.28	1472.04	2312.51	-0.651531	0.044963	0.215645	CG8596	3L	7341884	7345183	-	2168	protein_coding	-	MFS_1	835	2318	1609	2636	1657	2257	20.5258	54.2721	40.331	74.4596	45.8374	60.7456
FBgn0003169	1244.49	1644.81	1448.27	2871.86	2024.58	1904.25	1445.86	2266.9	-0.648636	0.00120316	0.0288822	put	3R	14619030	14625703	-	4013	protein_coding	-	Pkinase	1304	1842	1504	2666	1901	1842	17.3174	23.2993	20.3667	40.6842	28.4099	26.7832
FBgn0035754	376.02	385.753	429.474	681.878	619.834	565.486	397.082	622.399	-0.648383	3.91366e-06	0.000391384	MED4	3L	7249529	7250527	-	941	protein_coding	-	-	394	432	446	633	582	547	22.3141	23.3033	25.7565	41.1954	37.0929	33.9188
FBgn0000241	48.6727	53.5768	73.1839	123.88	66.0304	84.7713	58.4778	91.5605	-0.647128	0.0491744	0.225992	bw	2R	23527805	23538499	-	2738	protein_coding	-	ABC_tran	51	60	76	115	62	82	0.992681	1.11235	1.50842	2.57217	1.35805	1.74752
FBgn0051664	271.04	378.609	285.032	622.631	397.247	444.532	311.56	488.137	-0.647058	0.00503906	0.0647186	CG31664	2L	1824172	1826500	-	2075	protein_coding	-	-	284	424	296	578	373	430	7.29413	10.3722	7.75203	17.0586	10.7807	12.0918
FBgn0031561	2748.58	2677.05	2647.14	5382.85	3264.24	3994.59	2690.92	4213.89	-0.647033	0.000794763	0.0220577	CG16712	2L	3696218	3696658	-	381	protein_coding	-	-	2880	2998	2749	4997	3065	3864	402.848	399.42	392.096	803.192	482.461	591.772
FBgn0033763	42.9465	58.0415	67.4062	96.9495	71.3554	95.1092	56.1314	87.8047	-0.645563	0.023782	0.15666	CG8646	2R	12655954	12659341	+	1763	protein_coding	-	Sulfatase	45	65	70	90	67	92	1.3603	1.87147	2.15768	3.12626	2.27919	3.04493
FBgn0051974	492.453	782.221	1004.35	1474.71	1190.68	894.233	759.676	1186.54	-0.643241	0.023623	0.156281	CG31974	2L	141077	143091	-	1908	protein_coding	-	-	516	876	1043	1369	1118	865	14.4127	23.305	29.7063	43.94	35.1415	26.4533
FBgn0003328	992.541	1949.3	2176.26	3324.29	2324.91	2343.62	1706.03	2664.27	-0.643046	0.0274565	0.16995	scb	2R	15248784	15258498	+	5004	protein_coding	-	-	1040	2183	2260	3086	2183	2267	11.0762	22.1442	24.5433	37.7671	26.1634	26.4348
FBgn0034718	2656	5966.67	4212.89	8567.1	5358.05	6114.9	4278.52	6680.02	-0.64269	0.0298023	0.177127	wdp	2R	22298214	22311937	-	3391	protein_coding	-	-	2783	6682	4375	7953	5031	5915	43.738	100.023	70.112	143.628	88.9782	101.782
FBgn0035909	3562.65	6138.11	4961.1	10133.4	5773.4	6977.09	4887.29	7627.95	-0.642223	0.0140317	0.117685	ergic53	3L	8534977	8538013	+	2463	protein_coding	-	-	3733	6874	5152	9407	5421	6749	80.7731	141.667	113.672	233.895	131.999	159.889
FBgn0034330	90.6648	88.4017	135.775	228.37	124.606	137.495	104.947	163.49	-0.639903	0.041151	0.20771	CG18107	2R	18384567	18384911	+	281	protein_coding	-	-	95	99	141	212	117	133	18.0173	17.8835	27.2681	46.2024	24.971	27.6177
FBgn0032006	452.37	819.725	798.282	1302.35	969.156	953.16	690.126	1074.89	-0.639048	0.0120432	0.107852	Pvr	2L	8220980	8239878	-	6653	protein_coding	-	Pkinase_Tyr	474	918	829	1209	910	922	3.79694	7.00403	6.77141	11.1287	8.20316	8.08641
FBgn0260753	84.9386	81.2581	106.887	163.737	132.061	129.224	91.0279	141.674	-0.638874	0.00463699	0.0623758	Pdfr	X	2552206	2578640	+	4668	protein_coding	-	7tm_2	89	91	111	152	124	125	1.01609	0.98954	1.29221	1.9941	1.59312	1.56251
FBgn0014000	574.529	905.447	704.877	1625.52	903.126	870.456	728.284	1133.03	-0.63735	0.023998	0.157521	Hf	2L	19966727	19967685	-	896	protein_coding	-	-	602	1014	732	1509	848	842	35.8065	57.4451	44.3961	103.137	56.7603	54.8336
FBgn0027070	765.402	880.445	981.242	1720.31	1070.33	1295.35	875.696	1362	-0.637179	0.00192748	0.0391511	CG17322	2L	18826770	18829059	+	1903	protein_coding	-	UDPGT	802	986	1019	1597	1005	1253	22.4599	26.3003	29.099	51.3926	31.6727	38.4198
FBgn0004647	603.16	567.021	567.175	1118.15	788.105	794.989	579.119	900.415	-0.636614	0.000335961	0.0120771	N	X	3134870	3172221	+	10150	protein_coding	-	EGF	632	635	589	1038	740	769	3.31837	3.17563	3.15349	6.26276	4.37243	4.42082
FBgn0003512	475.275	502.729	589.323	889.781	726.334	815.665	522.442	810.593	-0.63386	2.64357e-05	0.00192377	Sry-delta	3R	30043341	30044886	+	1546	protein_coding	-	-	498	563	612	826	682	789	17.1669	18.4851	21.5122	32.7194	26.4565	29.779
FBgn0013773	1396.24	2049.31	1643.75	3521.42	2193.91	2181.31	1696.43	2632.21	-0.633639	0.00754698	0.0821545	Cyp6a22	2R	14871366	14873705	+	2165	protein_coding	-	p450	1463	2295	1707	3269	2060	2110	36.013	53.8081	42.8467	92.4681	57.0646	56.8679
FBgn0014469	2380.19	4830.84	2572.03	6619.49	4234.47	4305.76	3261.02	5053.24	-0.631802	0.0348084	0.191147	Cyp4e2	2R	8444560	8447164	+	1897	protein_coding	-	p450	2494	5410	2671	6145	3976	4165	70.0652	144.761	76.5154	198.376	125.7	128.112
FBgn0030884	77.3037	113.404	102.072	146.501	158.686	148.867	97.5934	151.351	-0.631711	0.00391043	0.056709	CG6847	X	17911462	17924163	+	4182	protein_coding	-	Lipase	81	127	106	136	149	144	1.03222	1.5415	1.37741	1.99154	2.13678	2.00919
FBgn0264561	2142.55	4323.65	3351.05	5941.93	4190.8	5076.97	3272.42	5069.9	-0.631537	0.0145849	0.120797	Glg1	3L	21497549	21507538	-	4402	protein_coding	-	-	2245	4842	3480	5516	3935	4911	27.1794	55.8339	42.9607	76.7377	53.6107	65.0972
FBgn0015270	627.973	683.997	703.914	1179.55	963.831	979.005	671.961	1040.8	-0.631081	4.25833e-06	0.000409953	Orc2	3R	13964885	13967075	+	1995	protein_coding	-	-	658	766	731	1095	905	947	17.5775	19.4899	19.9121	33.6129	27.2059	27.6981
FBgn0086254	2903.18	2687.77	2577.81	4084.8	4158.85	4405	2722.92	4216.22	-0.630833	2.45611e-10	7.56645e-08	CG6084	3L	11620535	11624381	-	1521	protein_coding	-	Aldo_ket_red	3042	3010	2677	3792	3905	4261	106.587	100.452	95.6448	152.677	153.975	163.465
FBgn0039641	125.976	282.171	181.034	392.107	275.837	245.01	196.394	304.318	-0.630727	0.0497971	0.227721	CG14511	3R	29145678	29146893	-	1216	protein_coding	-	-	132	316	188	364	259	237	5.78514	13.191	8.40168	18.3317	12.7739	11.3725
FBgn0039290	411.332	1009.92	559.472	1238.8	860.525	967.633	660.242	1022.32	-0.630411	0.0464838	0.219573	CG13654	3R	25199818	25214255	+	3999	protein_coding	-	-	431	1131	581	1150	808	936	5.7438	14.356	7.89527	17.6109	12.1176	13.6574
FBgn0010225	2730.44	5277.31	3938.45	8697.44	4618.93	5152.44	3982.07	6156.27	-0.62849	0.0357063	0.193517	Gel	3R	4235217	4241057	+	3286	protein_coding	-	-	2861	5910	4090	8074	4337	4984	46.4006	91.2941	67.6391	150.472	79.1551	88.502
FBgn0036997	129.794	238.417	208.959	345.786	350.387	196.421	192.39	297.532	-0.628204	0.0415607	0.208413	CG5955	3L	20466944	20469592	+	1314	protein_coding	-	Epimerase	136	267	217	321	329	190	5.5159	10.3143	8.97442	14.9604	15.0161	8.43724
FBgn0028527	257.679	541.125	453.548	831.611	550.608	552.047	417.451	644.755	-0.626733	0.0340322	0.188904	CG18507	2L	13665525	13672967	+	3620	protein_coding	-	-	270	606	471	772	517	534	3.97492	8.49742	7.07057	13.06	8.56523	8.60746
FBgn0036476	263.405	303.602	301.402	494.442	408.962	436.262	289.47	446.556	-0.625029	3.51459e-05	0.00235375	CG6945	3L	15090823	15094719	-	2854	protein_coding	-	-	276	340	313	459	384	422	5.15381	6.04711	5.95981	9.84903	8.06927	8.62782
FBgn0036565	549.715	542.911	547.916	916.711	841.355	770.178	546.848	842.748	-0.623797	3.6367e-07	5.01648e-05	CG5235	3L	16087627	16090392	-	2711	protein_coding	-	Cu2_monoox_C	576	608	569	851	790	745	11.3231	11.3841	11.4058	19.2236	17.4765	16.035
FBgn0030662	160.334	281.278	225.329	466.435	255.602	306.004	222.314	342.68	-0.623533	0.0340649	0.188972	CG9220	X	15585289	15593534	-	3912	protein_coding	-	-	168	315	234	433	240	296	2.28867	4.08728	3.25057	6.77835	3.67934	4.41505
FBgn0264979	2018.49	3895.92	2718.4	5697.4	3311.11	4274.75	2877.6	4427.75	-0.621631	0.0247053	0.159446	CG4267	2L	2242378	2245274	+	2182	protein_coding	-	Lipase	2115	4363	2823	5289	3109	4135	51.657	101.497	70.3069	148.441	85.4522	110.577
FBgn0038038	967.728	1490.33	1381.83	2564.85	1793.47	1549.66	1279.96	1969.33	-0.621458	0.00979611	0.0952005	CG5167	3R	12406532	12408107	+	1576	protein_coding	-	Saccharop_dh	1014	1669	1435	2381	1684	1499	34.289	53.7555	49.4809	92.5205	64.083	55.4993
FBgn0052483	167.014	256.276	164.664	383.489	253.472	267.753	195.985	301.571	-0.620534	0.0174177	0.13173	CG32483	3L	688523	690081	-	1382	protein_coding	-	Peptidase_S10	175	287	171	356	238	259	6.74844	10.5414	6.72404	15.7753	10.3282	10.9354
FBgn0030654	98.2998	99.117	100.146	149.733	157.621	149.9	99.1877	152.418	-0.619783	0.000723381	0.0207624	CG15643	X	15570380	15572149	-	1692	protein_coding	-	-	103	111	104	139	148	145	3.24422	3.33001	3.34022	5.03094	5.24588	5.00046
FBgn0012036	5181.26	6726.56	6942.84	10348.8	9266.62	9348.62	6283.55	9654.69	-0.619626	2.9518e-05	0.00209851	Aldh	2L	9387389	9391567	+	2070	protein_coding	-	Aldedh	5429	7533	7210	9607	8701	9043	139.773	184.723	189.281	284.218	252.09	254.909
FBgn0039296	644.197	1080.46	950.428	1795.72	1155.53	1158.89	891.697	1370.05	-0.619389	0.0145553	0.120797	CG10420	3R	25233636	25235529	-	1831	protein_coding	-	-	675	1210	987	1667	1085	1121	19.6467	33.5444	29.2935	55.7548	35.5385	35.724
FBgn0263916	931.462	1195.66	1377.01	2183.52	1560.23	1629.26	1168.04	1791	-0.616627	0.00242664	0.0443221	Ent2	2L	6562325	6564709	+	2385	protein_coding	-	-	976	1339	1430	2027	1465	1576	21.8089	28.498	32.5829	52.0475	36.8389	38.5576
FBgn0028990	1555.62	2584.19	2248.48	4131.12	2563.47	3092.08	2129.43	3262.23	-0.615307	0.0110144	0.102204	Spn27A	2L	6671065	6673347	-	2283	protein_coding	-	Serpin	1630	2894	2335	3835	2407	2991	38.05	64.3451	55.5806	102.871	63.2306	76.4457
FBgn0035690	305.397	329.497	340.883	586.006	508.008	401.113	325.259	498.376	-0.61528	0.000706461	0.0205318	CG10274	3L	6178677	6181829	-	3034	protein_coding	-	zf-AD	320	369	354	544	477	388	5.62092	6.17353	6.34059	10.9804	9.42888	7.46206
FBgn0032524	556.396	619.705	571.027	1176.32	771.065	726.759	582.376	891.381	-0.613824	0.00362806	0.0553309	CG9267	2L	13444103	13445651	-	1335	protein_coding	-	-	583	694	593	1092	724	703	23.2734	26.3877	24.1388	50.0929	32.5248	30.7267
FBgn0013307	299.671	367.001	495.917	761.592	501.618	515.864	387.53	593.025	-0.613803	0.0144474	0.120183	Odc1	2R	8004824	8006672	+	1253	protein_coding	-	-	314	411	515	707	471	499	13.3552	16.65	22.3356	34.5544	22.5438	23.2376
FBgn0029580	38.1747	38.3967	32.7402	65.7102	46.8603	54.7912	36.4372	55.7872	-0.613364	0.0437254	0.213958	CG14778	X	1467493	1470614	+	753	protein_coding	-	Mpv17_PMP22	40	43	34	61	44	53	2.83099	2.89865	2.45373	4.961	3.50441	4.10699
FBgn0030087	1689.23	3086.92	1818.04	4000.78	2966.04	3115.86	2198.06	3360.9	-0.612474	0.0151573	0.122424	CG7766	X	9093612	9103739	-	5177	protein_coding	-	-	1770	3457	1888	3714	2785	3014	18.2208	33.8957	19.8183	43.9338	32.263	33.9709
FBgn0011205	335.937	349.142	414.067	603.241	562.323	513.797	366.382	559.787	-0.611657	4.80046e-05	0.00301808	fbl	3L	20384429	20391913	+	3513	protein_coding	-	Fumble	352	391	430	560	528	497	5.33996	5.64965	6.6517	9.76213	9.0139	8.25507
FBgn0035734	264.36	360.75	463.177	719.581	457.953	478.648	362.762	552.06	-0.605736	0.0224706	0.151973	CG14823	3L	7066314	7069463	+	2339	protein_coding	-	-	277	404	481	668	430	463	6.31136	8.76746	11.1752	17.4896	11.0254	11.5503
FBgn0028539	1473.54	2753.85	1733.3	3954.46	2436.73	2670.29	1986.9	3020.5	-0.604138	0.0281056	0.172021	CG31731	2L	13784084	13790562	+	5211	protein_coding	-	ABC_tran	1544	3084	1800	3671	2288	2583	15.7906	30.0411	18.7713	43.1418	26.3325	28.9232
FBgn0027564	510.586	1024.21	675.988	1523.18	926.556	909.74	736.928	1119.83	-0.603363	0.043646	0.213958	CG3149	X	5692945	5695205	-	2020	protein_coding	-	-	535	1147	702	1414	870	880	14.1148	28.8227	18.8855	42.868	25.83	25.4199
FBgn0003292	336.891	329.497	363.994	557.998	510.138	496.222	343.461	521.453	-0.602543	3.98075e-06	0.000391384	rt	3L	11584122	11587770	-	3268	protein_coding	-	-	353	369	378	518	479	480	5.7566	5.73148	6.28567	9.70694	8.79044	8.57041
FBgn0029928	98.2998	81.2581	76.0727	144.347	104.371	138.529	85.2102	129.082	-0.599534	0.0117453	0.106422	CG3032	X	7012239	7013881	-	1643	protein_coding	-	zf-AD	103	91	79	134	98	134	3.34097	2.81143	2.61295	4.99461	3.57722	4.75893
FBgn0033052	620.338	930.45	757.839	1437.01	889.28	1168.19	769.542	1164.83	-0.597794	0.00853233	0.0878931	SCAP	2R	6026273	6036388	-	5110	protein_coding	-	-	650	1042	787	1334	835	1130	6.779	10.3507	8.36943	15.9871	9.79992	12.9033
FBgn0033549	222.367	252.704	249.403	427.655	314.177	354.592	241.491	365.475	-0.597393	0.000692161	0.0202435	mms4	2R	10811078	10812215	+	1138	protein_coding	-	-	233	283	259	397	295	343	10.9116	12.6231	12.368	21.364	15.5467	17.5871
FBgn0033981	180.375	242.881	190.663	363.022	263.057	302.902	204.64	309.66	-0.596534	0.00364563	0.0554144	Cyp6a21	2R	14885264	14886947	-	1631	protein_coding	-	p450	189	272	198	337	247	293	6.17563	8.46521	6.5971	12.6535	9.08239	10.4823
FBgn0034999	1545.12	2811.89	2438.18	4312.1	2668.91	3292.64	2265.06	3424.55	-0.596288	0.0212575	0.147605	CG3394	2R	24294097	24298111	+	2482	protein_coding	-	AMP-binding	1619	3149	2532	4003	2506	3185	34.7631	64.4012	55.4376	98.7685	60.5531	74.8773
FBgn0001189	784.489	1268.88	1128.57	1903.44	1361.08	1543.46	1060.65	1602.66	-0.595342	0.00632086	0.0740398	hfw	X	1669570	1673608	+	3038	protein_coding	-	-	822	1421	1172	1767	1278	1493	14.4197	23.7426	20.9644	35.6191	25.229	28.6757
FBgn0032343	129.794	186.626	229.181	311.316	243.886	267.753	181.867	274.318	-0.592906	0.0149903	0.122385	CG6201	2L	11110557	11113061	-	2308	protein_coding	-	Glyco_hydro_39	136	209	238	289	229	259	3.14034	4.59656	5.60381	7.66826	5.95055	6.54796
FBgn0036627	58.2164	96.4382	59.7027	109.876	89.4605	124.056	71.4524	107.797	-0.591177	0.0440538	0.214626	Grp	3L	16394586	16396880	+	2295	protein_coding	-	-	61	108	62	102	84	120	1.41651	2.38871	1.46808	2.72178	2.1951	3.05099
FBgn0030990	2563.43	4734.4	3787.27	7163.49	4458.12	5071.8	3695.03	5564.47	-0.590601	0.0234015	0.155819	CG7556	X	19176109	19179830	-	2893	protein_coding	-	DnaJ	2686	5302	3933	6650	4186	4906	49.4801	93.0281	73.8784	140.769	86.7777	98.9513
FBgn0038535	5742.42	8814.27	6563.44	13102.2	8412.49	10266.6	7040.05	10593.8	-0.589523	0.00771716	0.0831258	alt	3R	17673732	17682515	-	4464	protein_coding	-	-	6017	9871	6816	12163	7899	9931	71.8338	112.243	82.975	166.86	106.122	129.811
FBgn0052698	193.736	233.059	243.625	429.809	271.577	307.037	223.474	336.141	-0.588606	0.00841749	0.0872871	CG32698	X	9783223	9855449	+	8793	protein_coding	-	-	203	261	253	399	255	297	1.23036	1.5067	1.5636	2.77889	1.73924	1.97089
FBgn0023511	1032.62	1853.76	1247.98	2679.04	1600.7	1931.13	1378.12	2070.29	-0.586957	0.0275973	0.170117	Edem1	X	1903704	1908827	-	4752	protein_coding	-	-	1082	2076	1296	2487	1503	1868	12.1346	22.1755	14.8208	32.0504	18.9688	22.9373
FBgn0051956	69.6688	95.5452	76.0727	156.196	97.9806	108.549	80.4289	120.909	-0.586331	0.0327726	0.185136	pgant4	2L	3472603	3475338	+	2543	protein_coding	-	Ricin_B_lectin	73	107	79	145	92	105	1.52985	2.1358	1.6882	3.49186	2.16969	2.40927
FBgn0033185	301.58	249.132	291.773	497.674	375.947	389.741	280.828	421.121	-0.584851	0.00104126	0.0261503	CG1603	2R	7513846	7516390	-	2368	protein_coding	-	-	316	279	303	462	353	377	7.11178	5.98061	6.95349	11.948	8.94026	9.28971
FBgn0043471	750.132	981.348	1004.35	1983.16	1169.38	950.058	911.944	1367.53	-0.584424	0.0349105	0.19148	kappaTry	2R	11337797	11338733	-	937	protein_coding	-	Trypsin	786	1099	1043	1841	1098	919	44.705	59.5362	60.4905	120.323	70.2781	57.2293
FBgn0000492	45.8096	66.971	65.4803	113.108	78.8105	75.4671	59.4203	89.1284	-0.583341	0.0481444	0.223283	Dr	3R	29556386	29565244	+	2552	protein_coding	-	Homeobox	48	75	68	105	74	73	1.00238	1.49178	1.44801	2.51967	1.73903	1.66911
FBgn0030759	338.8	392.003	458.362	651.716	617.704	511.729	396.389	593.716	-0.582764	0.000957654	0.0249314	CG13014	X	16587873	16588930	+	1058	protein_coding	-	-	355	439	476	605	580	495	17.882	21.0621	24.4491	35.0191	32.8776	27.3
FBgn0033259	733.908	1354.6	953.317	1871.12	1386.64	1297.41	1013.94	1518.39	-0.5823	0.0205745	0.145374	CG11210	2R	8098684	8102306	+	2863	protein_coding	-	-	769	1517	990	1737	1302	1255	14.3146	26.896	18.7913	37.1547	27.2739	25.5779
FBgn0051549	1027.85	1151.9	1275.9	1965.92	1725.31	1478.33	1151.89	1723.19	-0.581006	0.000230925	0.00936057	CG31549	3R	5632192	5633321	+	1130	protein_coding	-	-	1077	1290	1325	1825	1620	1430	50.7938	57.9474	63.7206	98.9052	85.9793	73.8414
FBgn0033466	1482.13	1867.15	1640.86	3070.07	2097	2295.03	1663.38	2487.36	-0.580367	0.00157956	0.0351765	Pal1	2R	9959549	9963853	+	2992	protein_coding	-	NHL	1553	2091	1704	2850	1969	2220	27.662	35.4744	30.9492	58.3335	39.4676	43.2946
FBgn0030294	598.388	653.637	679.84	1205.41	809.405	871.49	643.955	962.1	-0.579092	0.00181744	0.0379706	Pa1	X	11359236	11360929	+	1628	protein_coding	-	-	627	732	706	1119	760	843	20.5251	22.8234	23.5664	42.0931	27.9973	30.2145
FBgn0046685	860.839	1622.48	1134.35	2284.78	1496.33	1615.82	1205.89	1798.98	-0.57687	0.0283406	0.172887	Wsck	3R	24627066	24630075	-	2895	protein_coding	-	Pkinase_Tyr	902	1817	1178	2121	1405	1563	16.6047	31.8588	22.1126	44.867	29.1062	31.5031
FBgn0034985	119.296	211.628	211.848	307.007	265.187	237.773	180.924	269.989	-0.576832	0.0265918	0.167031	CG3328	2R	24162489	24173660	+	5451	protein_coding	-	NDT80_PhoG	125	237	220	285	249	230	1.2221	2.20696	2.19325	3.20187	2.73956	2.46203
FBgn0038917	133.611	99.117	92.4428	157.274	167.206	160.238	108.39	161.573	-0.576471	0.00757786	0.0823243	CG6678	3R	21887029	21907182	+	2843	protein_coding	-	-	140	111	96	146	157	155	2.62437	1.98184	1.835	3.14493	3.31192	3.18125
FBgn0036759	175.603	199.127	204.145	330.705	282.227	250.179	192.958	287.704	-0.575699	0.0012999	0.0306472	CG5577	3L	17838650	17841427	-	2162	protein_coding	-	-	184	223	212	307	265	242	4.53561	5.23567	5.32871	8.69596	7.35102	6.53134
FBgn0019982	1371.42	1546.58	1506.05	2467.9	2066.11	2057.25	1474.69	2197.09	-0.575044	6.9023e-06	0.000613375	Gs1l	2L	4455137	4456807	-	1259	protein_coding	-	-	1437	1732	1564	2291	1940	1990	60.8281	69.8305	67.5077	111.438	92.413	92.2295
FBgn0033474	186.101	198.234	153.108	316.702	260.927	223.3	179.148	266.976	-0.574443	0.00530401	0.0668347	CG1407	2R	10028443	10032893	-	3013	protein_coding	-	-	195	222	159	294	245	216	3.44912	3.74004	2.86774	5.97562	4.87668	4.18309
FBgn0052687	1128.06	1280.48	1551.31	2521.76	1817.97	1554.83	1319.95	1964.85	-0.573901	0.00804366	0.0850835	CG32687	X	10482028	10487205	-	2803	protein_coding	-	-	1182	1434	1611	2341	1707	1504	22.4733	25.9686	31.2331	51.1462	36.5231	31.3089
FBgn0033222	124.068	157.159	171.404	262.841	199.156	211.928	150.877	224.642	-0.573855	0.00657728	0.0755018	CG12824	2R	7790368	7791170	+	692	protein_coding	-	-	130	176	178	244	187	205	10.0118	12.9101	13.9784	21.5933	16.2066	17.2858
FBgn0052069	300.625	383.967	400.586	605.396	552.738	456.938	361.726	538.357	-0.57328	0.00181606	0.0379706	CG32069	3L	11062131	11062614	-	356	protein_coding	-	-	315	430	416	562	519	442	47.1557	61.3114	63.5017	96.6765	87.4328	72.446
FBgn0260639	418.013	371.466	443.918	624.785	603.859	603.737	411.132	610.794	-0.57167	9.97617e-06	0.00086168	gammaTub23C	2L	2972891	2974858	+	1850	protein_coding	-	Tubulin	438	416	461	580	567	584	12.6176	11.4142	13.5416	19.1995	18.381	18.4197
FBgn0038037	1705.45	2724.38	2222.48	4725.75	2452.71	2688.9	2217.44	3289.12	-0.568727	0.0423112	0.21035	Cyp9f2	3R	12403340	12406028	-	1758	protein_coding	-	p450	1787	3051	2308	4387	2303	2601	54.1725	88.094	71.3443	152.821	78.5656	86.3304
FBgn0038194	3449.08	5598.77	3945.19	8734.07	4671.12	5836.81	4331.01	6414	-0.566469	0.0342169	0.189247	Cyp6d5	3R	14029228	14031483	+	1640	protein_coding	-	p450	3614	6270	4097	8108	4386	5646	117.44	194.065	135.758	302.764	160.392	200.881
FBgn0039073	971.545	1455.5	1081.39	2454.98	1276.94	1459.72	1169.48	1730.55	-0.56519	0.0382327	0.198956	CG4408	3R	23361889	23363574	-	1686	protein_coding	-	-	1018	1630	1123	2279	1199	1412	32.1783	49.0742	36.1963	82.7793	42.65	48.8674
FBgn0051495	99.2541	143.764	107.85	192.822	186.376	140.596	116.956	173.265	-0.565061	0.0179898	0.134242	CG31495	3R	13838240	13839934	-	1695	protein_coding	-	AAA	104	161	112	179	175	136	3.26992	4.82146	3.59079	6.46723	6.19192	4.68179
FBgn0037844	1523.17	1664.45	1741.97	2567.01	2273.79	2450.1	1643.2	2430.3	-0.564609	4.2757e-07	5.72696e-05	CG4570	3R	10856807	10858066	+	1260	protein_coding	-	Transposase_5	1596	1864	1809	2383	2135	2370	67.5049	75.0928	78.0208	115.821	101.621	109.754
FBgn0052536	96.391	97.3311	114.591	203.594	143.776	108.549	102.771	151.973	-0.563972	0.042274	0.210278	CG32536	X	19275004	19276898	-	887	protein_coding	-	-	101	109	119	189	135	105	6.06835	6.23772	7.29064	13.0489	9.12782	6.9073
FBgn0001187	631.791	891.16	1090.06	1695.54	1133.17	1033.8	871.002	1287.5	-0.563756	0.0299704	0.177442	Hex-C	2R	15218837	15220329	-	1493	protein_coding	-	-	662	998	1132	1574	1064	1000	23.6304	33.9308	41.203	64.5624	42.7404	39.0825
FBgn0052521	3184.72	5652.35	5080.5	8685.6	5543.36	6338.2	4639.19	6855.72	-0.563398	0.0255557	0.163112	CG32521	X	21205310	21281171	-	4555	protein_coding	-	-	3337	6330	5276	8063	5205	6131	39.0428	70.5404	62.9446	108.403	68.5314	78.539
FBgn0002466	626.064	702.749	738.58	1017.97	1091.63	940.754	689.131	1016.79	-0.561037	1.44075e-05	0.00115787	sti	3L	12507998	12514815	-	6084	protein_coding	-	Pkinase	656	787	767	945	1025	910	5.74629	6.56611	6.85091	9.51212	10.104	8.72759
FBgn0015926	1118.52	1195.66	1232.57	1858.2	1685.91	1688.19	1182.25	1744.1	-0.56087	1.45781e-07	2.4059e-05	dah	X	15328342	15331002	+	2353	protein_coding	-	ZZ	1172	1339	1280	1725	1583	1633	26.5448	28.8856	29.5618	44.8954	40.3475	40.4955
FBgn0036623	2389.73	3283.36	3181.57	5864.37	3572.03	3612.08	2951.56	4349.49	-0.559319	0.0167027	0.129285	CG4729	3L	16381772	16385957	-	2401	protein_coding	-	Acyltransferase	2504	3677	3304	5444	3354	3494	55.5796	77.7364	74.7808	138.855	83.7776	84.9128
FBgn0050345	176.558	227.701	284.069	391.03	322.697	299.801	229.443	337.842	-0.558142	0.0123616	0.109328	CG30345	2R	9148689	9151892	+	2217	protein_coding	-	MFS_1	185	255	295	363	303	290	4.44712	5.83845	7.231	10.0271	8.19661	7.63264
FBgn0002962	2805.84	2799.39	3030.39	4427.36	4333.51	3951.17	2878.54	4237.35	-0.557832	3.53977e-08	7.1151e-06	nos	3R	19157238	19160202	+	2349	protein_coding	-	-	2940	3135	3147	4110	4069	3822	66.7018	67.745	72.8041	107.15	103.887	94.9402
FBgn0032001	611.749	824.189	890.725	1316.36	983.001	1125.8	775.555	1141.72	-0.557814	0.00376963	0.0556677	CG8360	2L	8212959	8214135	+	787	protein_coding	-	-	641	923	925	1222	923	1089	43.4067	59.5319	63.8718	95.0892	70.337	80.7413
FBgn0033873	84.9386	105.368	136.738	171.277	151.231	158.171	109.015	160.226	-0.555952	0.0173434	0.131592	CG6337	2R	13833575	13835096	-	1402	protein_coding	-	Peptidase_C1	89	118	142	159	142	153	3.3831	4.27225	5.50405	6.94519	6.07432	6.36775
FBgn0045063	566.894	977.776	823.319	1477.94	927.621	1076.18	789.33	1160.58	-0.555907	0.0272825	0.169553	fdl	2R	12487451	12507333	-	3724	protein_coding	-	Glyco_hydro_20	594	1095	855	1372	871	1041	8.50061	14.9254	12.4767	22.5621	14.027	16.3111
FBgn0001079	298.717	294.672	296.587	396.416	441.978	467.276	296.659	435.223	-0.553283	5.29355e-05	0.00322864	fu	X	18657755	18661204	+	3251	protein_coding	-	Pkinase	313	330	308	368	415	452	5.13098	5.15252	5.14844	6.93211	7.65576	8.11267
FBgn0034512	3449.08	4572.78	3946.15	8260.09	3942.65	5347.83	3989.34	5850.19	-0.552301	0.0358919	0.193859	CG18067	2R	20534245	20535835	+	1530	protein_coding	-	-	3614	5121	4098	7668	3702	5173	125.884	169.897	145.553	306.92	145.112	197.285
FBgn0035644	425.647	348.249	362.068	615.091	497.358	552.047	378.655	554.832	-0.551418	0.000423965	0.0144586	DNApol-epsilon58	3L	5895691	5897435	-	1688	protein_coding	-	-	446	390	376	571	467	534	14.0811	11.7278	12.1048	20.7156	16.5921	18.4591
FBgn0024993	355.979	353.607	370.734	489.056	508.008	585.128	360.107	527.398	-0.550899	5.46616e-05	0.00330184	CG2662	X	2698701	2701033	+	1765	protein_coding	-	-	373	396	385	454	477	566	11.2626	11.3887	11.8538	15.7524	16.2081	18.7117
FBgn0033387	135.52	163.409	213.774	322.088	222.586	205.725	170.901	250.133	-0.54945	0.0350991	0.191831	CG8008	2R	9157907	9161436	-	2748	protein_coding	-	MFS_1	142	183	222	299	209	199	2.75388	3.38032	4.39014	6.6633	4.56128	4.22551
FBgn0263027	133.611	149.122	158.886	240.219	206.611	199.523	147.206	215.451	-0.549131	0.00219521	0.0424594	CG43322	2L	7013396	7014737	+	1272	protein_coding	-	DnaJ	140	167	165	223	194	193	5.86562	6.66426	7.04919	10.7362	9.14685	8.85345
FBgn0031306	162.242	178.589	188.737	302.698	237.496	234.672	176.523	258.289	-0.548725	0.0028368	0.0487118	CG4577	2L	1134693	1141156	+	2707	protein_coding	-	-	170	200	196	281	223	227	3.34683	3.75029	3.93468	6.35701	4.94053	4.89305
FBgn0051678	815.029	1105.47	1069.83	1733.24	1193.87	1443.18	996.777	1456.76	-0.547285	0.00471351	0.0626904	CG31678	2L	20659132	20675941	-	5676	protein_coding	-	-	854	1238	1111	1609	1121	1396	8.01842	11.0714	10.6369	17.3599	11.8446	14.3511
FBgn0051898	172.74	208.949	148.294	299.466	207.676	267.753	176.661	258.299	-0.547052	0.0133454	0.11452	CG31898	2L	8400421	8401592	+	1172	protein_coding	-	-	181	234	154	278	195	259	8.23046	10.1347	7.14061	14.5262	9.97847	12.8948
FBgn0034816	94.4823	127.691	103.035	151.888	137.386	186.083	108.403	158.452	-0.546815	0.0158403	0.125552	CG3085	2R	23074823	23076857	+	1755	protein_coding	-	-	99	143	107	141	129	180	3.00629	4.13601	3.31321	4.92013	4.40829	5.98464
FBgn0051950	57.262	67.8639	54.8879	71.0963	89.4605	102.346	60.0046	87.6342	-0.545913	0.0380937	0.198886	CG31950	2L	2878344	2879001	+	658	protein_coding	-	LSM	60	76	57	66	84	99	4.85958	5.86287	4.70751	6.14261	7.65615	8.77913
FBgn0004045	119089	151923	144012	260792	156944	188081	138341	201939	-0.545683	0.00876478	0.0891978	Yp1	X	10053811	10055498	+	1611	protein_coding	-	Lipase	124783	170137	149554	242098	147364	181932	4127.94	5360.76	5044.81	9203.02	5485.96	6589.55
FBgn0033382	965.819	1276.02	1198.87	2082.26	1465.45	1475.23	1146.9	1674.31	-0.545654	0.00492926	0.0645272	Hydr1	2R	9132480	9135453	+	2742	protein_coding	-	Abhydrolase_1	1012	1429	1245	1933	1376	1427	19.6692	26.4538	24.6743	43.1717	30.096	30.3668
FBgn0036205	361.705	550.055	750.135	965.186	772.13	688.508	553.965	808.608	-0.545624	0.0444386	0.215149	CG14131	3L	11777073	11780485	+	2532	protein_coding	-	-	379	616	779	896	725	666	7.97717	12.3492	16.7192	21.671	17.1724	15.348
FBgn0039165	201.371	155.373	204.145	305.929	254.537	257.415	186.963	272.627	-0.545056	0.00376309	0.0556677	CG6204	3R	24193832	24196880	+	2810	protein_coding	-	-	211	174	212	284	239	249	4.00174	3.14315	4.09988	6.18937	5.10092	5.17053
FBgn0030683	472.411	444.687	434.289	713.117	642.199	614.075	450.462	656.464	-0.543155	1.93933e-05	0.00146912	CG8239	X	15749166	15751737	+	2055	protein_coding	-	GHMP_kinases	495	498	451	662	603	594	12.8371	12.301	11.9263	19.7279	17.598	16.8662
FBgn0087021	794.987	826.868	819.467	1271.12	1151.27	1135.11	813.774	1185.83	-0.543025	4.66514e-07	5.98822e-05	Spc25	3R	12961745	12963249	+	968	protein_coding	-	-	833	926	851	1180	1081	1098	45.8609	48.5577	47.7745	74.652	66.9742	66.1865
FBgn0034442	105.935	89.2946	95.3317	175.586	123.541	124.056	96.8537	141.061	-0.542415	0.0209159	0.146134	CG11257	2R	19390128	19391900	+	1718	protein_coding	-	FAD_binding_6	111	100	99	163	116	120	3.44329	2.95461	3.13151	5.81031	4.04941	4.07568
FBgn0035689	131.703	135.728	165.627	243.451	174.661	211.928	144.352	210.013	-0.541276	0.00952309	0.0938298	CG7376	3L	6174248	6178941	+	4157	protein_coding	-	SNF2_N	138	152	172	226	164	205	1.76918	1.85604	2.24849	3.32938	2.36603	2.87751
FBgn0031418	1046.94	1125.11	1099.68	1770.94	1465.45	1522.78	1090.58	1586.39	-0.540504	1.07884e-05	0.000923205	CG3609	2L	2372455	2374627	-	1364	protein_coding	-	GFO_IDH_MocA	1097	1260	1142	1644	1376	1473	42.8613	46.8899	45.4982	73.8112	60.5008	63.0131
FBgn0012037	1206.32	1796.61	2048.19	3108.85	2215.21	2012.8	1683.7	2445.62	-0.538506	0.0273262	0.16961	Ance	2L	13905645	13909212	+	2183	protein_coding	-	Peptidase_M2	1264	2012	2127	2886	2080	1947	30.8579	46.784	52.9488	80.9613	57.1435	52.0421
FBgn0025571	1063.16	1084.93	1217.16	1803.26	1565.56	1513.48	1121.75	1627.43	-0.536854	2.74919e-05	0.00196962	SF1	3R	17540421	17545148	+	3112	protein_coding	-	KH_1	1114	1215	1264	1674	1470	1464	19.0774	19.818	22.0724	32.9421	28.3292	27.4501
FBgn0004374	402.743	459.867	505.547	632.326	672.019	675.069	456.052	659.805	-0.532937	0.000115707	0.00574929	neb	2L	20075757	20089698	+	3592	protein_coding	-	Kinesin	422	515	525	587	631	653	6.26108	7.27769	7.94264	10.0078	10.5354	10.6077
FBgn0032877	209.961	190.198	223.404	356.559	270.512	274.99	207.854	300.687	-0.532909	0.00369342	0.0554902	CG2617	2L	20682368	20683629	+	1262	protein_coding	-	-	220	213	232	331	254	266	9.29044	8.56728	9.99012	16.0621	12.0707	12.2989
FBgn0033348	132.657	152.694	144.442	246.683	183.181	192.286	143.264	207.383	-0.532768	0.00699306	0.0780554	Spt	2R	8920270	8922755	-	2119	protein_coding	-	-	139	171	150	229	172	186	3.49588	4.09626	3.84682	6.61819	4.86805	5.12182
FBgn0262531	86.8474	98.2241	121.331	142.193	129.931	170.576	102.134	147.567	-0.531854	0.0201092	0.143513	CG43085	3L	17645486	17646737	-	1193	protein_coding	-	-	91	110	126	132	122	165	4.06513	4.68031	5.73948	6.77592	6.13305	8.07023
FBgn0046258	135.52	224.13	193.552	325.319	270.512	203.658	184.401	266.496	-0.530238	0.0436433	0.213958	CG12880	3R	27685962	27692790	+	1894	protein_coding	-	-	142	251	201	302	254	197	3.9956	6.72692	5.76711	9.76476	8.04287	6.06916
FBgn0033690	354.07	400.933	374.586	646.33	496.293	486.918	376.53	543.18	-0.528169	0.0015997	0.0353695	EndoG	2R	12177430	12178553	-	1124	protein_coding	-	-	371	449	389	600	466	471	17.5906	20.277	18.8073	32.6904	24.8643	24.451
FBgn0030082	926.69	959.024	1044.8	1432.7	1403.68	1387.35	976.837	1407.91	-0.527443	4.16682e-07	5.6632e-05	HP1b	X	9081063	9082746	+	1598	protein_coding	-	Chromo	971	1074	1085	1330	1318	1342	32.3829	34.1154	36.8973	50.9694	49.4647	49.0025
FBgn0004380	334.983	375.93	478.584	660.334	517.593	534.472	396.499	570.8	-0.525767	0.00608434	0.07237	Klp64D	3L	5356864	5359392	-	2529	protein_coding	-	Kinesin	351	421	497	613	486	517	7.39659	8.44999	10.6795	14.8438	11.5251	11.9285
FBgn0032322	333.074	399.147	610.508	679.723	528.243	723.657	447.576	643.875	-0.524926	0.0376872	0.198239	CG16743	2L	10972280	10973408	+	1013	protein_coding	-	-	349	447	634	631	496	700	18.3607	22.3986	34.0112	38.1465	29.365	40.321
FBgn0036101	59.1707	58.9345	60.6656	76.4824	92.6556	87.8727	59.5903	85.6702	-0.52418	0.0272053	0.169428	NijA	3L	10694360	10696877	-	1146	protein_coding	-	-	62	66	63	71	87	85	2.88324	2.92336	2.98743	3.7941	4.55294	4.32789
FBgn0030687	538.263	595.595	689.469	940.41	825.38	855.983	607.776	873.924	-0.524035	0.000289621	0.0109252	CG17209	X	15762956	15769514	+	4420	protein_coding	-	-	564	667	716	873	775	828	6.80033	7.65996	8.80304	12.0956	10.5157	10.9308
FBgn0034060	1340.89	2305.59	1870.04	3107.77	2271.66	2543.14	1838.84	2640.86	-0.522082	0.0193675	0.140724	CG8370	2R	16001181	16006901	+	5610	protein_coding	-	-	1405	2582	1942	2885	2133	2460	13.3471	23.3623	18.8117	31.4933	22.8026	25.5867
FBgn0038129	188.965	230.38	212.811	350.095	270.512	287.395	210.719	302.667	-0.521624	0.00362236	0.0553309	CG8449	3R	13269137	13272011	-	2318	protein_coding	-	TBC	198	258	221	325	254	278	4.55224	5.64975	5.18109	8.58627	6.5717	6.998
FBgn0032131	160.334	157.159	216.663	310.238	260.927	195.387	178.052	255.517	-0.52125	0.0304804	0.179165	CG3841	2L	9589476	9591783	+	2077	protein_coding	-	COesterase	168	176	225	288	245	189	4.31068	4.30129	5.88692	8.49162	7.07435	5.30967
FBgn0024332	1863.88	1864.47	1982.71	2895.56	2736	2559.68	1903.69	2730.41	-0.520315	2.95809e-07	4.20594e-05	Mcm3	X	5323855	5326738	+	2747	protein_coding	-	MCM	1953	2088	2059	2688	2569	2476	37.8893	38.5829	40.7324	59.9246	56.087	52.5938
FBgn0261859	381.747	415.22	412.141	746.511	452.628	534.472	403.036	577.87	-0.519619	0.0131374	0.113074	CG42788	3R	15095957	15131926	-	6686	protein_coding	-	Band_41	400	465	428	693	425	517	3.18836	3.53028	3.47872	6.34748	3.81224	4.51197
FBgn0033813	376.975	403.612	446.807	710.963	523.983	524.135	409.131	586.36	-0.519092	0.00359428	0.0553309	fsd	2R	13230583	13231663	+	1020	protein_coding	-	-	395	452	464	660	492	507	20.6381	22.4937	24.7207	39.6258	28.9282	29.0035
FBgn0000008	402.743	408.076	414.067	728.198	552.738	474.512	408.295	585.15	-0.518913	0.0059908	0.0718203	a	2R	22136968	22172834	+	5414	protein_coding	-	PDZ	422	457	430	676	519	459	4.15401	4.2847	4.31611	7.64651	5.74918	4.94694
FBgn0053213	340.709	311.638	262.884	439.504	392.987	478.648	305.077	437.046	-0.518581	0.00182146	0.0379706	CG33213	3R	27918182	27919460	-	1279	protein_coding	-	-	357	349	273	408	369	463	14.8755	13.8509	11.5994	19.5355	17.3027	21.1229
FBgn0029821	822.664	1279.59	1362.57	1957.3	1436.69	1567.23	1154.94	1653.74	-0.517826	0.0208735	0.14608	CG4020	X	5905746	5908001	+	1886	protein_coding	-	NAD_binding_4	862	1433	1415	1817	1349	1516	24.3578	38.568	40.7715	58.9995	42.897	46.9029
FBgn0020930	952.458	1626.95	1145.91	2336.48	1467.58	1530.02	1241.77	1778.03	-0.517672	0.044194	0.214658	Dgkepsilon	2R	12757546	12759724	+	2010	protein_coding	-	C1_1	998	1822	1190	2169	1378	1480	26.4611	46.0124	32.1731	66.0843	41.1159	42.9643
FBgn0003401	631.791	622.384	743.394	1035.2	963.831	858.051	665.856	952.362	-0.516401	0.000266796	0.0104039	shu	2R	23841461	23843286	-	1694	protein_coding	-	FKBP_C	662	697	772	961	905	830	20.8266	20.8854	24.7654	34.7412	32.04	28.5895
FBgn0033050	1317.03	1841.26	1582.12	2810.46	1936.18	2033.48	1580.13	2260.04	-0.516149	0.00989459	0.0958274	Pngl	2R	6017739	6020695	+	2670	protein_coding	-	Transglut_core	1380	2062	1643	2609	1818	1967	27.5449	39.2013	33.4402	59.8408	40.8357	42.9868
FBgn0033246	3111.23	4245.96	3897.04	6728.29	4432.56	4918.8	3751.41	5359.88	-0.514716	0.0104653	0.0987888	ACC	2R	7974115	7991862	-	9067	protein_coding	-	Carboxyl_trans	3260	4755	4047	6246	4162	4758	19.1614	26.6201	24.2556	42.1865	27.5293	30.6199
FBgn0039430	694.779	1034.92	824.282	1432.7	1037.32	1179.56	851.328	1216.53	-0.514671	0.00999542	0.0958274	CG5455	3R	26461527	26470008	+	3002	protein_coding	-	-	728	1159	856	1330	974	1141	12.9239	19.5973	15.4955	27.1316	19.4583	22.1777
FBgn0024995	92.5736	69.6498	70.2951	118.494	124.606	88.9064	77.5061	110.669	-0.513902	0.0433587	0.213455	CG2680	X	2706151	2707427	-	1181	protein_coding	-	-	97	78	73	110	117	86	4.37719	3.35249	3.35904	5.70397	5.94146	4.24904
FBgn0035154	634.654	879.552	917.688	1533.96	1098.02	837.375	810.631	1156.45	-0.512418	0.0413424	0.208108	CG3344	3L	685942	687958	-	1480	protein_coding	-	Peptidase_S10	665	985	953	1424	1031	810	23.946	33.7829	34.9924	58.9228	41.7786	31.9349
FBgn0263278	958.184	1331.38	1226.79	1974.54	1532.54	1508.31	1172.12	1671.8	-0.512081	0.00504342	0.0647186	Fic	2L	6424336	6426371	+	1918	protein_coding	-	Fic	1004	1491	1274	1833	1439	1459	27.8971	39.4595	36.0963	58.526	44.9955	44.3863
FBgn0038603	110.707	137.514	148.294	210.057	158.686	196.421	132.171	188.388	-0.511133	0.0158776	0.125552	PKD	3R	18303279	18314407	-	4316	protein_coding	-	Pkinase	116	154	154	195	149	190	1.43235	1.81118	1.93902	2.76686	2.07044	2.56871
FBgn0015520	460.959	453.617	551.768	726.044	619.834	743.299	488.781	696.392	-0.511109	0.000680231	0.0200213	nonA-l	3R	16640205	16643112	+	2908	protein_coding	-	RRM_1	483	508	573	674	582	719	8.85168	8.86732	10.7079	14.1939	12.0029	14.427
FBgn0036536	234.774	246.453	213.774	338.246	325.892	324.612	231.667	329.583	-0.507881	0.000389745	0.0135414	CG12713	3L	15832464	15833947	+	1351	protein_coding	-	-	246	276	222	314	306	314	9.70405	10.3699	8.92976	14.2334	13.5839	13.5618
FBgn0029975	2732.35	3923.61	3206.61	6325.41	3730.72	3952.2	3287.52	4669.44	-0.506184	0.0339533	0.188722	CG1444	X	7908931	7911885	+	1705	protein_coding	-	adh_short	2863	4394	3330	5872	3503	3823	89.4891	130.815	106.136	210.91	123.218	130.835
FBgn0063670	1129.97	1293.88	1250.87	1926.06	1607.09	1671.65	1224.91	1734.94	-0.502043	8.12136e-05	0.00444083	CG40228	3L	27082091	27083906	-	1686	protein_coding	-	-	1184	1449	1299	1788	1509	1617	37.4255	43.6248	41.8691	64.9448	53.6771	55.9622
FBgn0030052	288.219	357.178	433.326	541.84	539.958	445.566	359.574	509.121	-0.501661	0.0100286	0.0960456	CG12065	X	8574306	8588528	+	2796	protein_coding	-	-	302	400	450	503	507	431	5.75629	7.26182	8.74616	11.0171	10.875	8.99461
FBgn0031635	868.474	1116.18	986.057	1625.52	1234.34	1346	990.238	1401.95	-0.501341	0.00226758	0.04283	tank	2L	4835335	4837999	-	2217	protein_coding	-	-	910	1250	1024	1509	1159	1302	21.875	28.6198	25.1002	41.6829	31.3527	34.2679
FBgn0086901	188.01	253.597	303.328	431.964	293.942	326.68	248.312	350.862	-0.498613	0.0383637	0.199214	cv-c	3R	14391683	14481713	-	9760	protein_coding	-	RhoGAP	197	284	315	401	276	316	1.0757	1.47704	1.75389	2.51611	1.69596	1.88921
FBgn0003308	296.808	492.906	589.323	726.044	620.899	600.635	459.679	649.193	-0.497914	0.0496926	0.227414	ry	3R	13032528	13038020	+	4337	protein_coding	-	Fer2	311	552	612	674	583	581	3.82159	6.46059	7.66839	9.51711	8.06188	7.8168
FBgn0038389	459.05	459.867	482.436	692.65	635.809	649.224	467.118	659.228	-0.497035	1.594e-05	0.00124846	CG5516	3R	15963884	15964761	+	811	protein_coding	-	-	481	515	501	643	597	628	31.608	32.2336	33.5706	48.554	44.148	45.1836
FBgn0261053	74.4406	96.4382	103.035	145.424	111.826	129.224	91.3047	128.825	-0.496191	0.0329772	0.185355	Cad86C	3R	10827079	10849030	+	7321	protein_coding	-	Cadherin	78	108	107	135	105	125	0.567803	0.748818	0.794247	1.12927	0.860154	0.996281
FBgn0035209	438.054	533.089	378.438	622.631	632.614	648.19	449.86	634.478	-0.495431	0.00246873	0.0449134	msd1	3L	1331744	1332326	+	528	protein_coding	-	-	459	597	393	578	594	627	46.3289	57.3936	40.4483	67.0392	67.4698	69.2909
FBgn0039737	4478.84	5266.6	6879.29	8582.18	7413.51	7438.16	5541.58	7811.28	-0.495276	0.00636929	0.0742471	CG7920	3R	30010476	30015284	-	1910	protein_coding	-	-	4693	5898	7144	7967	6961	7195	130.945	156.745	203.259	255.444	218.572	219.806
FBgn0035519	1089.89	1818.93	1421.31	2432.35	1787.08	1882.54	1443.38	2033.99	-0.494682	0.024531	0.159119	CG1309	3L	4259430	4261643	+	1859	protein_coding	-	Abhydrolase_1	1142	2037	1476	2258	1678	1821	32.7386	55.6204	43.1468	74.384	54.1339	57.1575
FBgn0243514	132.657	151.801	188.737	264.995	193.831	207.793	157.732	222.206	-0.494495	0.0253701	0.162488	eater	3R	27095867	27099679	-	3301	protein_coding	-	-	139	170	196	246	182	201	2.2441	2.61412	3.22666	4.56378	3.30661	3.55298
FBgn0036356	370.294	332.176	380.364	584.928	465.408	474.512	360.945	508.283	-0.494041	0.00158707	0.0351855	CG10222	3L	13411122	13412453	-	1332	protein_coding	-	-	388	372	395	543	437	459	15.5239	14.1763	16.1152	24.9649	19.6759	20.1072
FBgn0035449	407.515	478.619	430.437	700.191	599.599	554.115	438.857	617.968	-0.493178	0.00116777	0.0283015	CG14971	3L	3468023	3471309	-	2419	protein_coding	-	-	427	536	447	650	563	536	9.4073	11.2474	10.0419	16.4555	13.9582	12.9292
FBgn0024958	751.086	782.221	975.464	1348.67	1136.36	1044.13	836.257	1176.39	-0.492393	0.00328703	0.0528326	Irp-1A	3R	22721320	22724587	-	2882	protein_coding	-	Aconitase	787	876	1013	1252	1067	1010	14.553	15.4288	19.1011	26.6039	22.2038	20.4489
FBgn0004057	337.846	401.826	382.29	520.295	522.918	535.506	373.987	526.24	-0.492339	0.00018378	0.00804974	Zw	X	19667252	19672353	+	2512	protein_coding	-	G6PD_C	354	450	397	483	491	518	7.51029	9.09318	8.58841	11.775	11.7225	12.0324
FBgn0020251	454.278	649.172	554.657	944.719	670.954	717.454	552.702	777.709	-0.492307	0.0149084	0.121836	sfl	3L	6495680	6550104	+	5772	protein_coding	-	Sulfotransfer_1	476	727	576	877	630	694	4.39495	6.39339	5.42298	9.30482	6.54593	7.01577
FBgn0038257	251.953	300.03	241.699	489.056	325.892	301.868	264.561	372.272	-0.492001	0.0323415	0.184008	smp-30	3R	14745901	14751246	-	1666	protein_coding	-	-	264	336	251	454	306	292	8.44505	10.2373	8.1873	16.6884	11.0155	10.227
FBgn0261283	3066.38	4944.24	4574.96	7202.27	5151.44	5337.49	4195.19	5897.06	-0.491214	0.0262302	0.1657	HLH106	3L	19793935	19798979	+	4056	protein_coding	-	HLH	3213	5537	4751	6686	4837	5163	42.2169	69.2946	63.6545	100.949	71.5213	74.2757
FBgn0030261	119.296	120.548	150.22	206.826	140.581	200.556	130.021	182.654	-0.491025	0.0330796	0.185511	CG15203	X	11066552	11068379	+	900	protein_coding	-	-	125	135	156	192	132	194	7.40186	7.61402	9.41942	13.0645	8.79607	12.5777
FBgn0050499	2516.66	2512.75	2640.4	3803.65	3560.32	3409.46	2556.6	3591.14	-0.490205	2.9364e-07	4.20594e-05	CG30499	2R	7564434	7565751	-	1060	protein_coding	-	-	2637	2814	2742	3531	3343	3298	132.58	134.754	140.574	203.998	189.142	181.546
FBgn0031882	374.112	367.894	405.4	586.006	523.983	500.357	382.469	536.782	-0.489039	0.000275288	0.0105231	Rab30	2L	7030493	7032606	-	2055	protein_coding	-	Ras	392	412	421	544	492	484	10.1659	10.1767	11.133	16.2114	14.3585	13.7428
FBgn0036279	301.58	464.332	428.511	615.091	495.228	564.453	398.141	558.257	-0.487234	0.0158686	0.125552	Ncc69	3L	12368646	12391444	-	5047	protein_coding	-	AA_permease	316	520	445	571	465	546	3.33678	5.22989	4.79147	6.92847	5.52557	6.3125
FBgn0031461	115.478	155.373	135.775	224.061	190.636	155.069	135.542	189.922	-0.48523	0.0301445	0.177903	daw	2L	2805261	2812376	+	3265	protein_coding	-	TGFb_propeptide	121	174	141	208	179	150	1.97504	2.70513	2.34681	3.90135	3.28796	2.68071
FBgn0260935	248.135	399.147	362.068	533.222	439.848	439.363	336.45	470.811	-0.484178	0.0239156	0.157155	ird1	3R	9240757	9245869	-	4542	protein_coding	-	Pkinase	260	447	376	495	413	425	3.0507	4.99555	4.49866	6.6741	5.45331	5.45989
FBgn0000099	111.661	154.48	146.368	203.594	197.026	176.779	137.503	192.466	-0.484027	0.0159778	0.125888	ap	2R	5706202	5727525	-	4320	protein_coding	-	Homeobox	117	173	152	189	185	171	1.44336	2.03276	1.91206	2.67925	2.5683	2.3097
FBgn0015766	3705.81	6420.28	4935.1	8474.46	5430.47	7154.9	5020.4	7019.94	-0.483616	0.0442553	0.214815	Msr-110	3L	5566919	5577348	-	2902	protein_coding	-	-	3883	7190	5125	7867	5099	6921	71.3088	125.763	95.9707	166.015	105.377	139.16
FBgn0264953	262.451	371.466	360.142	553.689	396.182	439.363	331.353	463.078	-0.482447	0.0206968	0.145895	Piezo	2L	8163073	8190137	+	11090	protein_coding	-	-	275	416	374	514	372	425	1.32152	1.90408	1.83266	2.83835	2.01172	2.23614
FBgn0069242	1434.41	2116.28	1834.41	3240.27	2132.14	2148.23	1795.04	2506.88	-0.481756	0.0308257	0.179822	eca	3R	9684469	9685476	-	946	protein_coding	-	-	1503	2370	1905	3008	2002	2078	84.6722	127.169	109.432	194.725	126.92	128.173
FBgn0086785	287.264	412.541	423.696	535.377	515.463	516.898	374.501	522.579	-0.480392	0.00930986	0.0922205	Vps36	3L	13511646	13513112	-	1346	protein_coding	-	-	301	462	440	497	484	500	11.9178	17.4229	17.7644	22.6124	21.5654	21.6754
FBgn0026593	231.911	257.169	363.031	385.643	381.272	420.755	284.037	395.89	-0.479568	0.019429	0.140834	CG5707	3L	2189160	2192221	-	1759	protein_coding	-	Abhydrolase_1	243	288	377	358	358	407	7.3623	8.31093	11.6471	12.4638	12.206	13.5012
FBgn0000615	6878.12	6964.98	7094.99	10983.3	9199.53	9002.29	6979.36	9728.37	-0.479086	4.67547e-05	0.00295964	exu	2R	20667427	20671083	-	3290	protein_coding	-	-	7207	7800	7368	10196	8638	8708	116.743	120.343	121.701	189.788	157.462	154.442
FBgn0036806	197.554	248.239	252.292	364.099	329.087	280.159	232.695	324.448	-0.478913	0.00944866	0.0931958	Cyp12c1	3L	18684259	18686319	-	1884	protein_coding	-	p450	207	278	262	338	309	271	5.85548	7.49008	7.55723	10.9868	9.83637	8.39326
FBgn0034501	1820.93	2075.21	3111.28	3950.15	2830.79	2978.37	2335.81	3253.1	-0.477927	0.0414626	0.208108	CG13868	2R	20308777	20316917	-	3860	protein_coding	-	-	1908	2324	3231	3667	2658	2881	26.3429	30.5613	45.4875	58.1779	41.2976	43.551
FBgn0019830	2403.09	2996.73	2764.62	4700.97	3383.53	3285.4	2721.48	3789.97	-0.477711	0.00842459	0.0872871	colt	2L	2768590	2770069	-	1480	protein_coding	-	Mito_carr	2518	3356	2871	4364	3177	3178	90.6707	115.102	105.418	180.575	128.74	125.295
FBgn0031505	1738.86	2317.2	2131.96	3428.78	2694.47	2490.41	2062.67	2871.22	-0.477028	0.00737331	0.0805486	CG12400	2L	3144953	3145848	-	762	protein_coding	-	-	1822	2595	2214	3183	2530	2409	127.429	172.864	157.894	255.809	199.124	184.469
FBgn0014141	666.148	1005.46	1155.54	1411.15	1262.03	1259.16	942.38	1310.78	-0.47599	0.0253189	0.162273	cher	3R	17091533	17125389	-	9428	protein_coding	-	CH	698	1126	1200	1310	1185	1218	3.94556	6.06236	6.91678	8.50916	7.538	7.53824
FBgn0034657	444.735	423.257	561.398	698.036	651.784	633.717	476.463	661.179	-0.473068	0.0025777	0.0457808	LBR	2R	21720495	21724055	+	2915	protein_coding	-	-	466	474	583	648	612	613	8.51963	8.25396	10.8686	13.6135	12.5913	12.2706
FBgn0039881	256.725	258.061	237.848	385.643	290.747	368.031	250.878	348.141	-0.472515	0.00529848	0.0668347	CG1971	3R	31805468	31806769	+	1278	protein_coding	-	-	269	289	247	358	273	356	11.2175	11.4786	10.5029	17.1549	12.8112	16.254
FBgn0262057	288.219	484.87	369.771	637.712	430.263	517.932	380.953	528.635	-0.472079	0.0499553	0.228201	Spn77Ba	3L	20317190	20320116	+	2161	protein_coding	-	Serpin	302	543	384	592	404	501	7.44775	12.7546	9.65647	16.7765	11.212	13.5277
FBgn0029737	1376.2	1626.95	1664.93	2568.08	1941.51	1959.04	1556.03	2156.21	-0.470536	0.00388189	0.0566705	CG6903	X	4918730	4921648	+	2313	protein_coding	-	-	1442	1822	1729	2384	1823	1895	33.2248	39.9849	40.622	63.1198	47.2681	47.8053
FBgn0036749	67.76	96.4382	73.1839	116.339	110.761	102.346	79.1274	109.815	-0.470456	0.0476788	0.222624	CG7460	3L	17740540	17742540	+	2001	protein_coding	-	Amino_oxidase	71	108	76	108	104	99	1.89097	2.73968	2.06399	3.3053	3.11705	2.88689
FBgn0030040	1403.87	1941.27	2612.47	3195.02	2495.31	2563.81	1985.87	2751.38	-0.470392	0.0452782	0.216342	CG15347	X	8458494	8460898	-	968	protein_coding	-	-	1471	2174	2713	2966	2343	2480	80.9861	114.001	152.306	187.642	145.162	149.492
FBgn0003227	73.4862	103.582	104.961	140.038	132.061	118.887	94.0097	130.328	-0.470218	0.0413947	0.208108	rec	3R	15823019	15832632	-	4131	protein_coding	-	MCM	77	116	109	130	124	115	0.993365	1.42536	1.43388	1.92718	1.80021	1.62437
FBgn0039958	1669.19	1556.41	1531.08	2617.64	1920.21	2050.02	1585.56	2195.95	-0.469813	0.00212782	0.0418411	CG12567	2L	23161122	23174484	-	2330	protein_coding	-	NUDIX	1749	1743	1590	2430	1803	1983	40.0043	37.9721	37.0837	63.8683	46.4084	49.6603
FBgn0030245	3591.28	5834.51	4851.32	8317.19	5503.95	5946.39	4759.04	6589.18	-0.46938	0.0405452	0.206116	CG1637	X	10870594	10877893	-	5007	protein_coding	-	Metallophos	3763	6534	5038	7721	5168	5752	40.0525	66.2406	54.6793	94.4345	61.9016	67.0322
FBgn0028897	184.193	204.485	261.921	304.852	296.072	298.767	216.866	299.897	-0.468117	0.0106938	0.100032	CG4935	2L	16262141	16263483	+	1083	protein_coding	-	WD40	193	229	272	283	278	289	9.49734	10.7332	13.6484	16.0027	15.3948	15.5708
FBgn0039471	5959.06	6799.79	7952.01	11162.1	8262.32	9215.26	6903.62	9546.56	-0.467629	0.00582235	0.0709896	CG6295	3R	27005899	27007055	-	1091	protein_coding	-	Lipase	6244	7615	8258	10362	7758	8914	305.008	354.297	411.332	581.639	426.464	476.75
FBgn0036922	168.923	183.054	177.182	252.069	267.317	211.928	176.386	243.771	-0.466066	0.00642983	0.0745603	CG14182	3L	19978713	19979812	-	1032	protein_coding	-	-	177	205	184	234	251	205	9.14043	10.0832	9.68903	13.8858	14.5865	11.5909
FBgn0259676	687.144	615.24	684.655	958.723	816.86	965.565	662.346	913.716	-0.464484	0.000379339	0.0132797	DNApol-alpha60	3L	20359833	20361585	-	1753	protein_coding	-	-	720	689	711	890	767	934	21.8889	19.9508	22.0409	31.0916	26.2404	31.089
FBgn0050410	1756.03	1686.78	1711.16	2211.53	2481.47	2418.05	1717.99	2370.35	-0.464462	2.66288e-06	0.000279662	Rpi	2R	23355183	23356441	+	1259	protein_coding	-	Rib_5-P_isom_A	1840	1889	1777	2053	2330	2339	77.8871	76.1604	76.7015	99.8615	110.991	108.404
FBgn0038721	760.63	1052.78	762.653	1451.01	983.001	1120.63	858.689	1184.88	-0.464214	0.0260245	0.164992	subdued	3R	19633418	19642722	-	4351	protein_coding	-	-	797	1179	792	1347	923	1084	9.76208	13.7546	9.89187	18.9589	12.7224	14.5373
FBgn0264494	633.699	647.386	876.281	1086.91	912.711	973.836	719.122	991.153	-0.463076	0.00776003	0.0831834	CG17646	2L	1732524	1750612	+	3552	protein_coding	-	ABC_tran	664	725	910	1009	857	942	9.9625	10.3607	13.9223	17.3961	14.4699	15.4746
FBgn0033945	244.318	287.529	325.476	415.806	379.142	386.64	285.774	393.862	-0.462805	0.00438079	0.0605191	CG12868	2R	14604549	14605297	-	688	protein_coding	-	-	256	322	338	386	356	374	19.8301	23.7569	26.6975	34.3585	31.0326	31.7194
FBgn0034688	452.37	483.977	509.399	667.874	669.889	654.393	481.915	664.052	-0.4625	7.0355e-05	0.00403864	CG11474	2R	22071234	22073443	-	1776	protein_coding	-	DUF89	474	542	529	620	629	633	14.2236	15.491	16.1866	21.3788	21.2405	20.7971
FBgn0024957	1597.61	2082.35	2336.11	3141.16	2570.93	2574.15	2005.36	2762.08	-0.461858	0.009807	0.0952062	Irp-1B	3R	10408618	10412869	-	2901	protein_coding	-	Aconitase	1674	2332	2426	2916	2414	2490	30.7525	40.8041	45.4449	61.5566	49.9053	50.0834
FBgn0000520	469.548	598.274	641.322	872.545	745.505	733.995	569.715	784.015	-0.460456	0.00610619	0.072408	dwg	X	2727698	2730042	+	2002	protein_coding	-	zf-AD	492	670	666	810	700	710	13.0971	16.9877	18.0781	24.7774	20.9696	20.6936
FBgn0025624	299.671	286.636	342.809	506.292	389.792	381.471	309.705	425.852	-0.459547	0.00958556	0.0941443	CG4025	X	2076966	2078455	+	1240	protein_coding	-	-	314	321	356	470	366	369	13.4953	13.1403	15.6016	23.2119	17.7018	17.3639
FBgn0033087	711.957	1069.75	882.059	1547.96	1002.17	1112.36	887.922	1220.83	-0.459104	0.0401359	0.204824	Hsepi	2R	6670154	6673372	-	3054	protein_coding	-	-	746	1198	916	1437	941	1076	13.018	19.9118	16.2993	28.8153	18.479	20.5582
FBgn0038672	203.28	244.667	214.737	318.856	293.942	298.767	220.895	303.855	-0.459061	0.00290118	0.0491977	CG6005	3R	19022458	19024030	-	1456	protein_coding	-	-	213	274	223	296	276	289	7.79635	9.55239	8.32311	12.4499	11.3685	11.5819
FBgn0262601	2787.7	3057.45	3014.98	4383.19	4186.54	3607.95	2953.38	4059.23	-0.458757	0.000132845	0.00629616	SmB	2L	10425483	10426627	-	776	protein_coding	-	LSM	2921	3424	3131	4069	3931	3490	200.606	223.973	219.262	321.115	303.807	262.426
FBgn0243513	256.725	208.056	214.737	307.007	309.917	316.342	226.506	311.088	-0.45838	0.00335052	0.0533888	cnir	2L	3038826	3039812	-	871	protein_coding	-	-	269	233	223	285	291	306	16.4591	13.5788	13.9133	20.0383	20.037	20.4996
FBgn0026602	792.124	879.552	1073.68	1228.03	1303.57	1239.52	915.12	1257.04	-0.458118	0.00211328	0.0416456	Ady43A	2R	7243024	7245776	-	2203	protein_coding	-	PfkB	830	985	1115	1140	1224	1199	20.0788	22.6958	27.5044	31.6902	33.3215	31.7576
FBgn0037010	1732.18	2100.21	1764.12	3132.55	2243.97	2309.5	1865.5	2562	-0.457565	0.00895792	0.0901842	CG4825	3L	20522440	20526174	-	2049	protein_coding	-	PSS	1815	2352	1832	2908	2107	2234	47.2072	58.2664	48.5876	86.9135	61.6708	63.6185
FBgn0035147	1789.44	2376.13	2874.39	3862.9	2893.62	2910.14	2346.65	3222.22	-0.457432	0.0300967	0.177842	Gale	3L	648555	651311	+	1757	protein_coding	-	-	1875	2661	2985	3586	2717	2815	56.8725	76.8769	92.324	124.989	92.7417	93.4865
FBgn0032480	655.65	809.902	757.839	1312.05	827.51	908.707	741.13	1016.09	-0.455007	0.0279817	0.17149	Edem2	2L	13192201	13197281	+	4085	protein_coding	-	-	687	907	787	1218	777	879	8.96268	11.2704	10.4695	18.2595	11.4074	12.5556
FBgn0030411	279.629	312.531	291.773	437.35	384.467	389.741	294.644	403.853	-0.454239	0.00117782	0.0284214	CG2540	X	12629878	12631111	+	1234	protein_coding	-	ChaC	293	350	303	406	361	377	12.6539	14.3971	13.3435	20.1486	17.5448	17.8266
FBgn0028717	803.577	834.905	971.613	1344.37	1142.75	1088.59	870.031	1191.9	-0.454138	0.00184662	0.0381341	Lnk	3R	25888542	25893270	+	3335	protein_coding	-	SH2	842	935	1009	1248	1073	1053	13.4552	14.2311	16.4413	22.9168	19.2957	18.4236
FBgn0000533	641.334	826.868	784.801	1173.09	991.521	922.146	751.001	1028.92	-0.453925	0.00523079	0.0664253	ea	3R	15328729	15330408	+	1527	protein_coding	-	Trypsin	672	926	815	1089	931	892	23.4533	30.7819	29.0042	43.6741	36.5652	34.0854
FBgn0010768	171.786	166.088	212.811	275.767	230.041	248.111	183.562	251.307	-0.453834	0.0126797	0.110971	sqz	3R	19164211	19170576	+	3258	protein_coding	-	zf-C2H2	180	186	221	256	216	240	2.94439	2.89791	3.68624	4.81198	3.97612	4.29836
FBgn0030945	663.285	671.496	669.248	974.881	869.045	900.436	668.009	914.787	-0.453464	3.45104e-05	0.00233447	Ing3	X	18650718	18653091	-	2298	protein_coding	-	-	695	752	695	905	816	871	16.1179	16.6108	16.4353	24.1176	21.296	22.1162
FBgn0029906	412.286	500.05	541.176	779.905	598.534	610.973	484.504	663.137	-0.45261	0.0110339	0.102216	xit	X	6821016	6822840	+	1640	protein_coding	-	-	432	560	562	724	562	591	14.0383	17.3327	18.6224	27.0352	20.5518	21.0274
FBgn0030555	398.925	430.4	496.88	634.48	572.973	605.804	442.069	604.419	-0.451451	0.0014006	0.0321199	Fbxl4	X	14234413	14237923	-	2894	protein_coding	-	-	418	482	516	589	538	586	7.69752	8.45418	9.68932	12.4638	11.1491	11.8152
FBgn0024222	299.671	321.461	358.216	506.292	411.093	421.789	326.449	446.391	-0.451389	0.00433158	0.0603834	ird5	3R	16046347	16049421	-	2488	protein_coding	-	Pkinase	314	360	372	470	386	408	6.72593	7.34472	8.12521	11.5686	9.30452	9.56868
FBgn0031876	185.147	150.908	169.479	217.598	225.781	247.077	168.511	230.152	-0.450908	0.00833597	0.0867615	Atac1	2L	6959099	6960328	-	1230	protein_coding	-	Myb_DNA-binding	194	169	176	202	212	239	8.40562	6.97436	7.77588	10.0573	10.3368	11.338
FBgn0261671	1147.15	1810	1225.83	2254.61	1505.92	1954.91	1394.33	1905.15	-0.450148	0.0492523	0.226125	tweek	2L	16888490	16917052	+	16466	protein_coding	-	-	1202	2027	1273	2093	1414	1891	3.89036	6.24868	4.20129	7.78423	5.15013	6.7011
FBgn0036117	384.61	441.115	433.326	624.785	552.738	542.743	419.684	573.422	-0.449876	0.000949218	0.0247816	CG6321	3L	11059437	11061224	-	1594	protein_coding	-	Aminotran_1_2	403	494	450	580	519	525	13.4738	15.7312	15.3414	22.283	19.527	19.2182
FBgn0063491	815.983	1113.5	1085.24	1751.55	1135.3	1229.18	1004.91	1372.01	-0.449071	0.0362503	0.194755	GstE9	2R	18409048	18409835	+	788	protein_coding	-	GST_C	855	1247	1127	1626	1066	1189	57.8247	80.3273	77.7213	126.366	81.1312	88.0436
FBgn0000079	22734	25206.1	30460.9	39129.9	31715.9	36088.8	26133.6	35644.9	-0.447789	0.00375468	0.0556677	Amy-p	2R	17118636	17120303	-	1668	protein_coding	-	-	23821	28228	31633	36325	29780	34909	761.092	859.027	1030.59	1333.66	1070.74	1221.19
FBgn0031937	143.155	159.837	209.922	239.142	194.896	264.652	170.972	232.897	-0.446629	0.0446467	0.215245	CG13795	2L	7723045	7726298	-	2499	protein_coding	-	SNF	150	179	218	222	183	256	3.19888	3.63588	4.74059	5.44028	4.39179	5.97745
FBgn0027594	1416.28	2127.89	1512.79	2687.65	1997.95	2205.09	1685.65	2296.9	-0.446191	0.0271305	0.169305	drpr	3L	1715595	1731107	-	4757	protein_coding	-	-	1484	2383	1571	2495	1876	2133	16.6255	25.4281	17.9467	32.1198	23.6514	26.1638
FBgn0004657	1802.8	3038.7	2598.03	3996.47	2823.33	3316.42	2479.84	3378.74	-0.446155	0.0458422	0.217939	mys	X	8061645	8070237	+	4482	protein_coding	-	-	1889	3403	2698	3710	2651	3208	22.4612	38.5401	32.7124	50.6917	35.4728	41.7643
FBgn0030365	975.363	1107.25	1266.27	1645.99	1473.97	1440.08	1116.3	1520.01	-0.445352	0.00182828	0.0379706	Tango4	X	12021068	12022746	+	1620	protein_coding	-	WD40	1022	1240	1315	1528	1384	1393	33.6209	38.8534	44.1116	57.7621	51.2364	50.174
FBgn0040964	101.163	129.477	101.109	158.351	146.971	146.799	110.583	150.707	-0.444824	0.0275491	0.170117	CG18661	2L	8997605	8998544	+	886	protein_coding	-	-	106	145	105	147	138	142	6.37596	8.30725	6.44018	10.1606	9.3412	9.35184
FBgn0032296	393.199	581.308	511.324	804.681	631.549	586.162	495.277	674.131	-0.444306	0.0299529	0.177442	CG6729	2L	10740782	10743935	-	2993	protein_coding	-	-	412	651	531	747	593	567	7.33607	11.0407	9.64117	15.2844	11.8824	11.054
FBgn0038463	488.636	487.549	545.028	668.951	691.189	707.116	507.071	689.086	-0.442859	0.000179619	0.00790497	CG3534	3R	16996446	16999449	+	1979	protein_coding	-	FGGY_N	512	546	566	621	649	684	13.7879	14.0046	15.5422	19.2168	19.6678	20.1675
FBgn0003731	398.925	416.113	337.031	569.847	461.148	534.472	384.023	521.823	-0.441922	0.00521396	0.0664253	Egfr	2R	21522420	21559977	+	6947	protein_coding	-	Pkinase_Tyr	418	466	350	529	433	517	3.20665	3.40496	2.73787	4.6633	3.73807	4.34246
FBgn0033774	12427.8	10868.9	8816.74	13841.2	17384.1	12344.6	10704.5	14523.3	-0.440142	0.0186469	0.1371	CG12374	2R	12762113	12763825	+	1464	protein_coding	-	-	13022	12172	9156	12849	16323	11941	474.034	422.03	339.865	537.481	668.676	475.929
FBgn0015360	1954.54	2568.11	2184.92	3551.58	2756.24	2793.32	2235.86	3033.71	-0.440117	0.0079909	0.0847959	oxt	3L	2258839	2262664	-	3380	protein_coding	-	-	2048	2876	2269	3297	2588	2702	32.2914	43.1912	36.4804	59.7361	45.9203	46.6456
FBgn0035588	1011.63	1171.55	1123.76	1910.98	1327	1241.59	1102.31	1493.19	-0.437703	0.0236982	0.156442	CG10672	3L	5140440	5141646	-	1082	protein_coding	-	-	1060	1312	1167	1774	1246	1201	52.2098	61.5502	58.6119	100.406	69.0634	64.7676
FBgn0000244	412.286	469.69	567.175	705.577	643.264	613.041	483.05	653.961	-0.437081	0.00782813	0.0836388	by	3R	9528238	9533011	-	4774	protein_coding	-	SH2	432	526	589	655	604	593	4.82253	5.59276	6.70463	8.40221	7.58773	7.24794
FBgn0029693	182.284	200.913	247.477	296.234	310.982	246.043	210.225	284.42	-0.436146	0.023581	0.156135	CG6379	X	4097592	4101031	-	3339	protein_coding	-	G-patch	191	225	257	275	292	238	3.04853	3.42049	4.18272	5.04372	5.24474	4.15913
FBgn0036316	3237.21	3642.33	3664.01	5827.74	4363.33	4074.19	3514.52	4755.09	-0.436097	0.00925453	0.0919183	CG10960	3L	12824880	12843106	-	3389	protein_coding	-	Sugar_tr	3392	4079	3805	5410	4097	3941	53.3405	61.0949	61.0134	97.7598	72.5023	67.8543
FBgn0015737	3741.12	5228.2	3951.93	7055.77	4654.08	5767.55	4307.08	5825.8	-0.435685	0.0320015	0.182905	Hmu	3R	27288769	27291592	+	2360	protein_coding	-	Str_synth	3920	5855	4104	6550	4370	5579	88.5212	125.932	94.5012	169.967	111.052	137.939
FBgn0032018	817.892	1178.69	846.43	1423	1276.94	1145.45	947.67	1281.8	-0.435318	0.0193088	0.140724	CG7806	2L	8311399	8317011	+	4972	protein_coding	-	ABC_membrane	857	1320	879	1321	1199	1108	9.18592	13.4761	9.60727	16.2707	14.4626	13.0032
FBgn0020909	470.503	548.269	618.211	861.773	687.994	663.697	545.661	737.821	-0.435144	0.012318	0.10915	Rtc1	X	13757179	13758598	+	1301	protein_coding	-	-	493	614	642	800	646	642	20.195	23.956	26.8164	37.6572	29.7792	28.7939
FBgn0034803	454.278	481.298	488.214	717.426	584.689	622.345	474.597	641.487	-0.434536	0.00143606	0.0327704	CG9849	2R	22937279	22939025	+	986	protein_coding	-	-	476	539	507	666	549	602	25.7278	27.7482	27.943	41.3649	33.3928	35.6256
FBgn0010391	2170.23	2892.25	2583.58	4214.07	3216.32	2892.56	2548.69	3440.98	-0.432963	0.0211142	0.147051	Gtp-bp	X	11126877	11129087	-	2056	protein_coding	-	-	2274	3239	2683	3912	3020	2798	58.9441	79.967	70.9153	116.523	88.0929	79.4085
FBgn0027579	4326.14	6906.94	6285.15	9390.09	6770.25	7487.78	5839.41	7882.71	-0.432835	0.0413696	0.208108	mino	3R	27925191	27933077	+	3928	protein_coding	-	Acyltransferase	4533	7735	6527	8717	6357	7243	61.5017	99.9566	90.2993	135.903	97.0595	107.594
FBgn0038552	1129.97	1560.87	1375.09	2364.49	1562.36	1562.07	1355.31	1829.64	-0.432776	0.043746	0.213958	CG18012	3R	17809401	17811126	-	1607	protein_coding	-	-	1184	1748	1428	2195	1467	1511	39.2653	55.2139	48.2897	83.6476	54.7484	54.8644
FBgn0043854	691.916	700.07	694.284	952.259	947.856	914.909	695.423	938.341	-0.432112	1.5057e-05	0.00119963	slam	2L	6372388	6377284	+	4117	protein_coding	-	-	725	784	721	884	890	885	9.38491	9.66625	9.51692	13.1494	12.9648	12.5431
FBgn0028894	349.298	321.461	330.291	501.983	388.727	459.005	333.683	449.905	-0.431274	0.00504004	0.0647186	CG5869	2L	16301656	16302954	-	1019	protein_coding	-	Cofilin_ADF	366	360	343	466	365	444	19.1417	17.9329	18.292	28.0057	21.4821	25.4244
FBgn0038524	955.321	1117.08	1035.17	1655.68	1229.02	1304.65	1035.85	1396.45	-0.430736	0.00655157	0.0755018	sll	3R	17606106	17608541	+	1994	protein_coding	-	-	1001	1251	1075	1537	1154	1262	26.7536	31.846	29.2972	47.2045	34.7087	36.9298
FBgn0042112	425.647	401.826	386.141	606.473	501.618	526.202	404.538	544.764	-0.429201	0.00202357	0.040568	mRpL36	3L	8124584	8125132	-	495	protein_coding	-	-	446	450	401	563	471	509	48.0179	46.1456	44.0232	69.6527	57.0654	60.0005
FBgn0030581	653.741	869.73	730.876	1263.57	915.906	853.915	751.449	1011.13	-0.427875	0.0326976	0.185136	CG14408	X	14826867	14832033	-	3702	protein_coding	-	-	685	974	759	1173	860	826	9.86114	13.355	11.1416	19.4042	13.9322	13.0193
FBgn0021872	3644.73	4390.62	5145.02	7560.98	5284.56	4864.01	4393.45	5903.18	-0.426121	0.0444857	0.215149	Xbp1	2R	21143545	21145750	+	2142	protein_coding	-	bZIP_2	3819	4917	5343	7019	4962	4705	95.0175	116.521	135.553	200.674	138.929	128.169
FBgn0003116	608.886	549.162	541.176	831.611	658.174	790.854	566.408	760.213	-0.424651	0.00334892	0.0533888	pn	X	2181211	2182916	+	1638	protein_coding	-	-	638	615	562	772	618	765	20.7577	19.0583	18.6451	28.8628	22.6272	27.2515
FBgn0031740	521.084	529.517	565.249	807.912	637.939	721.59	538.617	722.48	-0.42372	0.00247576	0.0449342	CG7239	2L	5802220	5804030	+	1752	protein_coding	-	-	546	593	587	750	599	698	16.6086	17.1808	18.2073	26.2157	20.5045	23.2468
FBgn0085360	176.558	202.699	203.182	291.926	227.911	261.55	194.146	260.462	-0.423561	0.0152638	0.122774	CG34331	X	20122453	20125271	+	985	protein_coding	-	-	185	227	211	271	214	253	10.0094	11.698	11.6409	16.8488	13.0297	14.9874
FBgn0033134	240.5	330.39	330.291	426.578	380.207	402.147	300.394	402.977	-0.423435	0.0173582	0.131592	Tsp42El	2R	7045769	7048538	+	1062	protein_coding	-	Tetraspannin	252	370	343	396	357	389	12.6459	17.6848	17.5514	22.8352	20.1605	21.3731
FBgn0087002	15395.8	19606.4	18583.9	30765.3	19304.3	21794.5	17862.1	23954.7	-0.423401	0.0359557	0.193989	Rfabg	4	1060969	1077273	+	11766	protein_coding	-	Vitellogenin_N	16132	21957	19299	28560	18126	21082	73.0689	94.7255	89.135	148.65	92.3911	104.55
FBgn0039150	837.934	1133.15	990.872	1510.26	1241.8	1220.91	987.318	1324.32	-0.42337	0.0106729	0.0999378	CG13605	3R	24109944	24112389	-	2174	protein_coding	-	-	878	1269	1029	1402	1166	1181	21.5233	29.6295	25.7216	39.4933	32.1659	31.6981
FBgn0030660	401.788	453.617	493.028	565.539	624.094	618.21	449.478	602.614	-0.423096	0.00219046	0.0424594	CG8097	X	15583159	15585249	+	1903	protein_coding	-	-	421	508	512	525	586	598	11.7901	13.5503	14.6209	16.8949	18.4678	18.336
FBgn0086695	1044.08	991.17	1101.61	1513.49	1297.18	1394.59	1045.62	1401.75	-0.423004	0.00029382	0.0110386	hd	3R	5372592	5374634	-	1927	protein_coding	-	-	1094	1110	1144	1405	1218	1349	30.2558	29.2391	32.2616	44.6508	37.9073	40.8482
FBgn0263199	1194.87	1250.12	1498.34	1930.37	1628.39	1725.41	1314.45	1761.39	-0.422332	0.00294192	0.0494752	Galk	3L	8982212	8986091	-	3144	protein_coding	-	GHMP_kinases	1252	1400	1556	1792	1529	1669	21.2224	22.6031	26.8949	34.9052	29.1664	30.9753
FBgn0263755	179.421	193.769	181.034	256.377	194.896	290.497	184.741	247.257	-0.420562	0.036271	0.194755	Su(var)3-9	3R	15259864	15263458	-	2386	protein_coding	-	SET	188	217	188	238	183	281	4.19914	4.61649	4.28183	6.10859	4.59979	6.87192
FBgn0261862	2298.11	3303.01	2539.29	4344.41	3094.91	3452.88	2713.47	3630.73	-0.420013	0.0310822	0.180327	whd	2R	10469473	10478567	-	3175	protein_coding	-	-	2408	3699	2637	4033	2906	3340	40.419	59.1376	45.1345	77.7892	54.892	61.3826
FBgn0034067	1257.86	1549.26	1327.9	2234.15	1650.76	1645.8	1378.34	1843.57	-0.41937	0.0151249	0.122413	CG8399	2R	16017737	16024627	+	2342	protein_coding	-	-	1318	1735	1379	2074	1550	1592	29.9917	37.6041	31.9978	54.2321	39.6919	39.6642
FBgn0030806	196.6	202.699	181.997	276.845	259.862	239.841	193.765	258.849	-0.417002	0.007753	0.0831834	CG13001	X	16941086	16942871	-	1786	protein_coding	-	-	206	227	189	257	244	232	6.14694	6.4516	5.75072	8.81224	8.19343	7.57965
FBgn0032162	413.241	448.259	503.621	651.716	658.174	512.763	455.04	607.551	-0.416872	0.0108606	0.10098	CG4592	2L	9921633	9922860	+	1105	protein_coding	-	ECH	433	502	523	605	618	496	20.8833	23.0603	25.7206	33.5296	33.5416	26.1916
FBgn0038924	1328.48	1401.93	1513.75	2091.95	1692.3	1880.47	1414.72	1888.24	-0.41653	0.00130547	0.0307001	CG6028	3R	22024259	22025506	-	1091	protein_coding	-	FAA_hydrolase	1392	1570	1572	1942	1589	1819	67.9967	73.0462	78.3015	109.008	87.3487	97.286
FBgn0041174	125.976	121.441	127.109	175.586	164.011	160.238	124.842	166.612	-0.416453	0.016868	0.129912	Vhl	2R	11279725	11281033	+	1309	protein_coding	-	-	132	136	132	163	154	155	5.37412	5.27378	5.47995	7.62575	7.05567	6.90931
FBgn0262524	129.794	139.3	117.479	196.053	157.621	162.306	128.858	171.993	-0.415428	0.0317199	0.182069	ver	3L	12523987	12525150	+	808	protein_coding	-	-	136	156	122	182	148	157	8.97017	9.80023	8.20523	13.7941	10.9852	11.3378
FBgn0043001	493.408	555.413	649.026	774.519	732.724	756.739	565.949	754.661	-0.41528	0.00424674	0.059666	Chrac-16	X	12017225	12017961	-	737	protein_coding	-	-	517	622	674	719	688	732	37.3849	42.8396	49.6975	59.7443	55.9858	57.9543
FBgn0263601	610.795	650.958	851.244	922.097	994.716	900.436	704.332	939.083	-0.415192	0.0118808	0.107124	mib1	3L	16006552	16011812	-	4095	protein_coding	-	ZZ	640	729	884	856	934	871	8.32912	9.03642	11.7311	12.8013	13.6789	12.411
FBgn0051457	523.947	454.51	487.251	689.418	642.199	622.345	488.569	651.321	-0.415032	0.000981363	0.025275	CG31457	3R	23126581	23127981	-	1342	protein_coding	-	zf-AD	549	509	506	640	603	602	21.8018	19.2525	20.4899	29.2053	26.9477	26.175
FBgn0050197	676.646	813.474	906.132	1175.24	883.955	1135.11	798.751	1064.77	-0.414739	0.0192187	0.1403	CG30197	2R	14514030	14514992	+	481	protein_coding	-	-	709	911	941	1091	830	1098	78.5551	96.1382	106.313	138.904	103.488	133.199
FBgn0001084	148.881	175.017	156.96	249.914	198.091	193.32	160.286	213.775	-0.414333	0.0290877	0.174905	fy	2L	8401476	8403280	-	1688	protein_coding	-	-	156	196	163	232	186	187	4.92522	5.89395	5.24756	8.41686	6.60842	6.46415
FBgn0030839	177.512	252.704	257.107	301.621	336.542	278.091	229.108	305.418	-0.414239	0.0398237	0.203991	CG5613	X	17423591	17428735	+	2235	protein_coding	-	-	186	283	267	280	316	269	4.43515	6.42735	6.49196	7.67212	8.47943	7.02291
FBgn0038806	705.277	740.252	740.506	1019.05	957.441	936.619	728.678	971.036	-0.414067	8.87804e-05	0.00468862	CG5412	3R	20577053	20578131	+	1020	protein_coding	-	-	739	829	769	946	899	906	38.6116	41.2551	40.9702	56.797	52.8587	51.8287
FBgn0023516	811.212	1008.14	1091.98	1499.49	1239.67	1140.28	970.443	1293.14	-0.41404	0.0171021	0.130734	Pex5	X	1866832	1869061	-	2230	protein_coding	-	-	850	1129	1134	1392	1164	1103	20.3136	25.6987	27.6344	38.2269	31.3044	28.8611
FBgn0029913	243.363	264.312	281.18	380.257	305.657	362.862	262.952	349.592	-0.41091	0.0100707	0.0963489	Cht11	X	6847877	6849517	-	1576	protein_coding	-	-	255	296	292	353	287	351	8.62298	9.53363	10.0686	13.7168	10.9215	12.9955
FBgn0030573	195.645	220.558	209.922	270.381	275.837	286.361	208.708	277.526	-0.410787	0.00537209	0.0675495	nmdyn-D6	X	14583677	14584616	+	864	protein_coding	-	NDK	205	247	218	251	259	277	12.6448	14.5113	13.7115	17.7908	17.9781	18.7072
FBgn0032479	3775.47	5413.93	3749.71	6701.36	4721.17	5778.92	4313.04	5733.82	-0.410723	0.0433411	0.213455	CG16974	2L	13183849	13191979	-	5528	protein_coding	-	-	3956	6063	3894	6221	4433	5590	38.1383	55.6727	38.2798	68.9171	48.0935	59.0046
FBgn0039946	224.276	196.448	209.922	308.084	251.342	278.091	210.216	279.172	-0.409635	0.011772	0.106427	ATbp	X	23106003	23108331	+	2269	protein_coding	-	-	235	220	218	286	236	269	5.51959	4.92165	5.22113	7.71909	6.23785	6.91768
FBgn0030607	747.269	802.759	859.911	1354.06	934.011	912.842	803.313	1066.97	-0.409366	0.0309766	0.179941	dob	X	15067007	15069091	+	1855	protein_coding	-	-	783	899	893	1257	877	883	22.4953	24.6002	26.1607	41.4979	28.3539	27.7753
FBgn0024920	647.061	710.785	687.544	930.715	844.55	937.653	681.796	904.306	-0.407328	0.000382457	0.0133384	Ts	2L	2968293	2969638	-	1346	protein_coding	-	-	678	796	714	864	793	907	26.8447	30.0186	28.8267	39.31	35.3334	39.3192
FBgn0038301	242.409	254.49	232.07	311.316	328.022	326.68	242.99	322.006	-0.405823	0.00340642	0.0537238	CG6654	3R	15211277	15213658	-	2262	protein_coding	-	zf-AD	254	285	241	289	308	316	5.98431	6.39551	5.78984	7.8242	8.16611	8.15149
FBgn0259170	848.432	864.372	864.726	1357.29	980.871	1075.15	859.176	1137.77	-0.405074	0.00934293	0.092449	alpha-Man-I	X	10266792	10325958	-	6827	protein_coding	-	-	889	968	898	1260	921	1040	6.93977	7.19728	7.14807	11.3025	8.09071	8.88885
FBgn0031866	401.788	325.032	328.365	512.755	481.383	402.147	351.728	465.428	-0.404089	0.0170263	0.130462	Nlg2	2L	6874900	6906656	+	5645	protein_coding	-	COesterase	421	364	341	476	452	389	3.97458	3.27311	3.28271	5.1639	4.8021	4.02094
FBgn0013983	202.326	276.813	228.218	316.702	317.372	301.868	235.786	311.981	-0.402868	0.0199659	0.142821	imd	2R	18409796	18413599	-	1518	protein_coding	-	Death	212	310	237	294	298	292	7.44282	10.366	8.48435	11.8607	11.7734	11.2242
FBgn0037906	344.526	344.677	335.105	554.766	369.557	430.059	341.436	451.461	-0.40276	0.0306493	0.179564	PGRP-LB	3R	11452849	11460552	-	1775	protein_coding	-	-	361	386	348	515	347	416	10.8388	11.0385	10.6543	17.7682	11.7243	13.6753
FBgn0034049	603.16	710.785	780.949	944.719	874.37	949.025	698.298	922.705	-0.402043	0.00446236	0.0611887	bdg	2R	15923040	15931935	-	5326	protein_coding	-	SNF	632	796	811	877	821	918	6.32396	7.58638	8.27488	10.084	9.24483	10.0574
FBgn0050108	155.562	149.122	172.367	239.142	179.986	210.894	159.017	210.007	-0.40165	0.0327573	0.185136	CG30108	2R	17669395	17670000	+	552	protein_coding	-	-	163	167	179	222	169	204	15.737	15.3568	17.622	24.6291	18.3614	21.5642
FBgn0066101	987.769	1252.8	1582.12	1845.27	1486.75	1717.14	1274.23	1683.05	-0.401489	0.0424115	0.210622	LpR1	3R	25741348	25763105	-	6638	protein_coding	-	Ldl_recept_a	1035	1403	1643	1713	1396	1661	8.30953	10.7286	13.4506	15.8036	12.6126	14.6007
FBgn0030239	666.148	616.133	682.729	936.101	847.745	810.496	655.003	864.781	-0.40095	0.00100605	0.0255918	CG17333	X	10847438	10848534	+	847	protein_coding	-	-	698	690	709	869	796	784	43.9183	41.3512	45.4888	62.8306	56.3621	54.0101
FBgn0030731	1037.4	1157.26	1322.13	1818.34	1483.55	1340.83	1172.26	1547.58	-0.400659	0.0164488	0.128071	Mfe2	X	16270951	16273815	+	2262	protein_coding	-	adh_short	1087	1296	1373	1688	1393	1297	25.61	29.0827	32.9853	45.6998	36.9331	33.4572
FBgn0040089	136.474	122.334	155.034	201.439	185.311	159.205	137.947	181.985	-0.400186	0.0421428	0.209964	meso18E	X	19706418	19713045	-	3096	protein_coding	-	-	143	137	161	187	174	154	2.46155	2.24617	2.82597	3.69892	3.37059	2.90243
FBgn0030766	378.884	292.886	339.92	478.284	389.792	466.242	337.23	444.773	-0.399935	0.0173376	0.131592	mthl1	X	16640968	16650309	+	5083	protein_coding	-	7tm_2	397	328	353	444	366	451	4.1624	3.27549	3.77395	5.34931	4.31835	5.17725
FBgn0083983	203.28	187.519	192.589	263.918	248.147	257.415	194.463	256.493	-0.399723	0.00713996	0.0790167	mRpL34	2R	16098948	16099337	+	327	protein_coding	-	-	213	210	200	245	233	249	34.714	32.5983	33.2372	45.8831	42.7332	44.4318
FBgn0039508	841.751	1031.35	1026.5	1416.54	1254.58	1151.65	966.535	1274.26	-0.398541	0.00678232	0.0766104	CG3368	3R	27283780	27287448	+	3558	protein_coding	-	-	882	1155	1066	1315	1178	1114	13.211	16.4778	16.2815	22.6336	19.8562	18.2693
FBgn0029117	574.529	668.817	596.064	872.545	849.875	702.981	613.136	808.467	-0.398485	0.00612493	0.072408	Surf1	3L	6958346	6959586	+	1055	protein_coding	-	-	602	749	619	810	798	680	30.4101	36.0373	31.8846	47.0183	45.3636	37.6096
FBgn0010097	820.755	756.325	727.987	977.035	1018.15	1041.03	768.356	1012.07	-0.397573	0.000318063	0.0116033	gammaTub37C	2L	19183863	19185726	-	1628	protein_coding	-	Tubulin	860	847	756	907	956	1007	28.1525	26.409	25.2354	34.1183	35.2177	36.0925
FBgn0032451	622.247	702.749	730.876	1050.29	806.21	851.848	685.291	902.781	-0.397504	0.0103322	0.0980394	spict	2L	12704725	12706683	+	1461	protein_coding	-	DUF803	652	787	759	975	757	824	23.7832	27.3431	28.2315	40.8685	31.0744	32.9094
FBgn0035343	163.197	145.55	177.182	239.142	185.311	215.03	161.976	213.161	-0.396867	0.034214	0.189247	CG16762	3L	2474667	2475614	-	885	protein_coding	-	-	171	163	184	222	174	208	10.2974	9.34904	11.2984	15.3619	11.7913	13.7139
FBgn0000120	1355.2	1689.45	1819.97	2350.49	2085.28	1966.28	1621.54	2134.02	-0.396132	0.0107477	0.100435	Arr1	2L	18078269	18081307	+	2476	protein_coding	-	-	1420	1892	1890	2182	1958	1902	30.564	38.7876	41.4814	53.9683	47.4263	44.8231
FBgn0038609	660.422	735.788	716.432	981.344	932.946	866.321	704.214	926.87	-0.396032	0.000767397	0.0214918	Nup43	3R	18366638	18367913	+	1211	protein_coding	-	-	692	824	744	911	876	838	30.4534	34.5387	33.3865	46.069	43.3828	40.3778
FBgn0000504	167.969	210.735	197.404	296.234	209.806	252.246	192.036	252.762	-0.395766	0.0478357	0.222831	dsx	3R	7924323	7967408	-	9053	protein_coding	-	DM	176	236	205	275	197	244	1.03608	1.32325	1.23056	1.86027	1.30506	1.57268
FBgn0000084	622.247	760.79	880.133	1041.67	846.68	1088.59	754.39	992.312	-0.395558	0.0284983	0.173209	AnxB10	X	20171445	20173514	-	1247	protein_coding	-	-	652	852	914	967	795	1053	27.8647	34.6813	39.8311	47.4892	38.2347	49.2725
FBgn0036062	269.131	249.132	287.921	375.948	340.802	343.22	268.728	353.324	-0.395293	0.00591154	0.0716048	CG6685	3L	9966603	9968317	-	1534	protein_coding	-	-	282	279	299	349	320	332	9.79709	9.23212	10.5922	13.9327	12.5107	12.6286
FBgn0052027	240.5	235.738	220.515	308.084	305.657	301.868	232.251	305.203	-0.393835	0.00469754	0.0626904	CR32027	3L	18841579	18842786	+	1064	lincRNA	-	-	252	264	229	286	287	292	12.6221	12.5946	11.696	16.4611	16.177	16.0134
FBgn0052226	401.788	374.144	466.066	546.149	497.358	587.196	414	543.568	-0.393456	0.0090733	0.0907527	Pex23	3L	20297129	20302141	-	4504	protein_coding	-	-	421	419	484	507	467	568	4.98146	4.72214	5.83968	6.89357	6.21836	7.35855
FBgn0033973	150.79	172.339	173.33	230.524	207.676	213.996	165.486	217.399	-0.393179	0.0174017	0.131717	HPS1	2R	14855429	14857502	+	2074	protein_coding	-	-	158	193	180	214	195	207	4.05996	4.72358	4.71635	6.31888	5.63875	5.82377
FBgn0032032	116.433	137.514	127.109	164.814	161.881	173.678	127.018	166.791	-0.39237	0.0287614	0.173946	CG17294	2L	8377035	8378206	+	1012	protein_coding	-	-	122	154	132	153	152	168	6.42469	7.72437	7.08819	9.25861	9.00783	9.6866
FBgn0086691	2508.08	2635.08	2795.43	4096.65	3123.66	3186.16	2646.2	3468.83	-0.390493	0.00768555	0.0830759	UK114	2L	15274181	15275091	-	610	protein_coding	-	Ribonuc_L-PSP	2628	2951	2903	3803	2933	3082	229.598	245.563	258.618	381.796	288.363	294.812
FBgn0032234	244.318	256.276	292.736	409.342	304.592	325.646	264.443	346.527	-0.389981	0.0305918	0.179511	gny	2L	10380103	10382864	+	2557	protein_coding	-	-	256	287	304	380	286	315	5.33559	5.69736	6.46078	9.10097	6.70799	7.18823
FBgn0040007	12541.3	15351.5	16554	22873.6	18875.1	16481.8	14815.6	19410.2	-0.389684	0.0241685	0.158149	RpL38	2R	4515388	4516458	-	1013	protein_coding	-	-	13141	17192	17191	21234	17723	15943	691.341	861.469	922.218	1283.68	1049.26	918.339
FBgn0030039	334.983	398.254	341.846	512.755	468.603	426.958	358.361	469.439	-0.388685	0.00991023	0.0958274	CG12123	X	8441247	8442348	-	1044	protein_coding	-	-	351	446	355	476	440	413	17.9176	21.6849	18.4786	27.9217	25.2761	23.083
FBgn0029529	179.421	178.589	220.515	250.991	222.586	283.26	192.842	252.279	-0.388492	0.0353545	0.192543	CG13365	X	620717	621215	-	499	protein_coding	-	-	188	200	229	233	209	274	20.0785	20.3447	24.9389	28.595	25.119	32.04
FBgn0004837	399.88	374.144	383.253	526.759	467.538	519.999	385.759	504.765	-0.388139	0.00225956	0.04283	Su(H)	2L	15039488	15043334	+	2950	protein_coding	-	-	419	419	398	489	439	503	7.56947	7.20966	7.33167	10.1513	8.92482	9.9492
FBgn0085453	598.388	761.683	831.023	1077.22	925.491	855.983	730.365	952.897	-0.383549	0.0278385	0.170953	CG34424	2R	23359215	23360266	+	915	protein_coding	-	-	627	853	863	1000	869	828	36.5191	47.3207	51.2545	66.9289	56.9581	52.8022
FBgn0023530	364.568	466.118	480.51	629.094	564.453	516.898	437.065	570.149	-0.383138	0.0221221	0.150888	CG3740	X	1668406	1669297	-	829	protein_coding	-	-	382	522	499	584	530	500	24.5574	31.9624	32.7106	43.1413	38.3423	35.1931
FBgn0039241	1979.36	2085.92	2744.4	3275.81	2725.35	2879.12	2269.89	2960.1	-0.383075	0.0217113	0.149409	CG11089	3R	24877045	24881478	+	2285	protein_coding	-	-	2074	2336	2850	3041	2559	2785	48.3722	51.8931	67.7799	81.5014	67.1647	71.1183
FBgn0033453	769.219	871.516	915.762	1191.4	985.131	1156.82	852.166	1111.12	-0.382787	0.00572474	0.0703564	CG1667	2R	9842686	9845512	+	1576	protein_coding	-	-	806	976	951	1106	925	1119	27.2554	31.4352	32.7919	42.9768	35.2	41.4301
FBgn0030121	542.08	527.731	617.248	692.65	742.31	761.908	562.353	732.289	-0.381384	0.00265451	0.0466738	Cfp1	X	9270434	9272960	-	2404	protein_coding	-	PHD	568	591	641	643	697	737	12.5918	12.4789	14.4899	16.3799	17.3882	17.8886
FBgn0035951	613.658	551.841	579.694	774.519	749.765	748.468	581.731	757.584	-0.381294	0.000635765	0.0194092	CG5068	3L	8986710	8989135	+	1845	protein_coding	-	-	643	618	602	719	704	724	18.5732	17.0026	17.7314	23.8653	22.8841	22.8973
FBgn0032421	762.539	696.498	717.395	935.024	904.191	993.478	725.477	944.231	-0.380487	0.000588148	0.0183637	crok	2L	12172981	12174091	+	1033	protein_coding	-	-	799	780	745	868	849	961	41.2211	38.3281	39.1921	51.4581	49.2906	54.2832
FBgn0020908	657.559	865.265	897.466	1247.42	976.611	924.214	806.763	1049.41	-0.379175	0.0431313	0.213217	Scp1	2R	2932595	2968052	-	1226	protein_coding	-	-	689	969	932	1158	917	894	29.9504	40.1196	41.3112	57.8433	44.8576	42.549
FBgn0261444	1571.84	1793.04	1638.93	2563.77	1871.22	2062.42	1667.94	2165.8	-0.376711	0.0151354	0.122413	CG3638	X	1215289	1236684	-	9056	protein_coding	-	-	1647	2008	1702	2380	1757	1995	9.69238	11.2551	10.2133	16.0944	11.6357	12.8543
FBgn0003444	374.112	449.152	383.253	622.631	441.978	501.391	402.172	522	-0.37571	0.0372631	0.197707	smo	2L	277582	282167	+	4008	protein_coding	-	Fz	392	503	398	578	415	485	5.21233	6.37035	5.39632	8.83151	6.2098	7.06084
FBgn0039251	990.632	878.659	898.429	1251.73	1086.31	1249.86	922.573	1195.96	-0.374599	0.00225409	0.04283	Trf4-2	3R	24925216	24927085	+	1870	protein_coding	-	NTP_transf_2	1038	984	933	1162	1020	1209	29.5821	26.7101	27.1133	38.0539	32.7126	37.7248
FBgn0011764	1023.08	1115.29	1176.72	1566.27	1360.01	1369.78	1105.03	1432.02	-0.373889	0.00227601	0.04283	Dsp1	X	16333612	16340624	+	4860	protein_coding	-	HMG_box	1072	1249	1222	1454	1277	1325	11.7552	13.0451	13.664	18.3216	15.7584	15.9082
FBgn0030066	249.09	233.059	244.588	331.783	313.112	295.666	242.246	313.52	-0.372146	0.00874789	0.0891978	CG1885	X	8898554	8900264	-	1711	protein_coding	-	HEM4	261	261	254	308	294	286	8.1295	7.74307	8.06726	11.0239	10.3052	9.75345
FBgn0030403	834.116	942.058	1005.32	1389.61	1199.2	1011.05	927.163	1199.95	-0.371931	0.0222455	0.151073	CG1824	X	12592555	12595624	-	2509	protein_coding	-	ABC_membrane	874	1055	1044	1290	1126	978	18.5645	21.3439	22.6122	31.4865	26.915	22.7447
FBgn0035769	619.384	658.994	738.58	870.391	896.735	842.544	672.319	869.89	-0.37177	0.00244891	0.0446407	CTCF	3L	7353578	7356713	-	2892	protein_coding	-	-	649	738	767	808	842	815	11.9597	12.9533	14.4125	17.1099	17.4611	16.4438
FBgn0004087	513.449	575.95	550.805	768.055	656.044	695.745	546.735	706.615	-0.369755	0.00391477	0.056709	Dhfr	3R	16481167	16481878	+	662	protein_coding	-	-	538	645	572	713	616	673	43.3109	49.4566	46.9548	65.9578	55.8059	59.3198
FBgn0031842	2512.85	3912.89	3309.65	4537.24	3824.44	4217.89	3245.13	4193.19	-0.369693	0.0446173	0.215245	Tango1	2L	6649388	6654574	+	4679	protein_coding	-	-	2633	4382	3437	4212	3591	4080	29.9896	47.5381	39.918	55.1277	46.0277	50.8803
FBgn0025615	1464.95	1721.6	1523.38	2291.24	1792.41	2000.4	1569.98	2028.01	-0.369159	0.00918239	0.0915436	Torsin	X	4648592	4650032	-	1383	protein_coding	-	-	1535	1928	1582	2127	1683	1935	59.1506	70.7632	62.1622	94.1846	72.9826	81.6397
FBgn0052649	366.477	439.33	424.659	615.091	497.358	475.546	410.155	529.332	-0.367517	0.0255179	0.163096	CG32649	X	12898768	12901114	-	2280	protein_coding	-	ABC1	384	492	441	571	467	460	8.97573	10.9535	10.511	15.3368	12.284	11.7724
FBgn0030944	1053.62	1233.16	1164.2	1659.99	1394.09	1398.73	1150.33	1484.27	-0.367485	0.00566919	0.0700163	CG6617	X	18649396	18650444	-	989	protein_coding	-	-	1104	1381	1209	1541	1309	1353	59.4903	70.8794	66.4312	95.4204	79.3781	79.8259
FBgn0262699	1266.44	1163.51	1285.53	1761.25	1525.09	1506.24	1238.5	1597.53	-0.367314	0.00217192	0.0424374	rap	X	4667290	4679537	-	2789	protein_coding	-	WD40	1327	1303	1335	1635	1432	1457	25.3569	23.7148	26.0121	35.9008	30.793	30.4827
FBgn0035848	669.011	744.717	601.841	925.329	814.73	860.118	671.856	866.726	-0.366974	0.00697041	0.0778967	CG7979	3L	8180923	8183369	+	2093	protein_coding	-	-	701	834	625	859	765	832	17.8493	20.2264	16.2275	25.1338	21.9204	23.1951
FBgn0032812	736.771	875.087	805.023	1106.3	970.221	1041.03	805.627	1039.18	-0.366965	0.00369875	0.0554902	Hakai	2L	19580612	19582474	-	1760	protein_coding	-	-	772	980	836	1027	911	1007	23.3764	28.2642	25.8128	35.7349	31.0429	33.3856
FBgn0086899	1346.61	1273.34	1338.5	1978.85	1635.85	1488.67	1319.48	1701.12	-0.366456	0.0101792	0.096986	tlk	X	3720007	3789770	+	11568	protein_coding	-	Pkinase	1411	1426	1390	1837	1536	1440	6.50043	6.25726	6.52978	9.72491	7.96324	7.26351
FBgn0036726	2234.17	2466.32	2634.62	3484.79	2941.55	3030.06	2445.04	3152.13	-0.366441	0.00369087	0.0554902	CG7603	3L	17465945	17466768	+	762	protein_coding	-	-	2341	2762	2736	3235	2762	2931	163.727	183.989	195.121	259.988	217.383	224.442
FBgn0033121	1229.22	1564.44	1334.64	2031.63	1637.98	1652.01	1376.1	1773.87	-0.366077	0.0182189	0.135353	Cyp6u1	2R	6971996	6975026	-	2027	protein_coding	-	p450	1288	1752	1386	1886	1538	1598	33.8638	43.8736	37.1579	56.98	45.5051	46.0008
FBgn0032397	929.553	1016.17	1066.94	1424.08	1203.46	1255.03	1004.22	1294.19	-0.365889	0.00372801	0.055626	Tom70	2L	12035984	12038511	-	2438	protein_coding	-	TPR_2	974	1138	1108	1322	1130	1214	21.2911	23.6936	24.6972	33.2072	27.7973	29.0554
FBgn0003275	1264.54	1269.77	1141.09	1682.61	1622	1431.81	1225.13	1578.81	-0.365683	0.00233658	0.0435376	RpII18	3R	5371795	5372397	+	541	protein_coding	-	-	1325	1422	1185	1562	1523	1385	130.524	133.421	119.032	176.815	168.834	149.381
FBgn0035210	358.842	355.393	385.178	475.052	516.528	424.89	366.471	472.157	-0.365545	0.00926941	0.0919183	msd5	3L	1332307	1333146	-	840	protein_coding	-	-	376	398	400	441	485	411	23.8551	24.0506	25.8775	32.151	34.6274	28.5499
FBgn0032906	1220.63	1259.95	1116.05	1624.44	1466.51	1540.36	1198.88	1543.77	-0.364576	0.000895492	0.0239195	RPA2	2L	20924975	20926147	-	963	protein_coding	-	-	1279	1411	1159	1508	1377	1490	70.7811	74.3744	65.4032	95.8981	85.7561	90.2822
FBgn0027903	719.592	759.897	754.95	1010.43	924.426	940.754	744.813	958.536	-0.36379	0.000652822	0.0196527	CG12018	3L	1775633	1777019	+	1387	protein_coding	-	-	754	851	784	938	868	910	28.9713	31.1441	30.7172	41.4153	37.5319	38.2831
FBgn0033184	1123.29	1501.94	1419.38	2079.03	1546.39	1579.64	1348.2	1735.02	-0.363755	0.0448237	0.215424	CG12736	2R	7508527	7510357	-	1711	protein_coding	-	GTP_EFTU	1177	1682	1474	1930	1452	1528	36.6606	49.8998	46.8155	69.0784	50.8948	52.1094
FBgn0036460	920.009	915.27	1051.54	1307.74	1233.28	1169.22	962.272	1236.75	-0.362126	0.00241065	0.0442031	CG5114	3L	14982835	14984486	+	1500	protein_coding	-	-	964	1025	1092	1214	1158	1131	34.2499	34.6861	39.5616	49.5635	46.2993	43.9961
FBgn0034110	776.854	934.022	898.429	1177.4	1129.97	1043.1	869.768	1116.82	-0.360401	0.0049687	0.0646953	Atg9	2R	16294400	16297232	+	2833	protein_coding	-	-	814	1046	933	1093	1061	1009	15.3127	18.7417	17.8969	23.627	22.4608	20.782
FBgn0000052	1882.97	2385.06	2834.91	3296.28	3029.94	2790.22	2367.65	3038.81	-0.360041	0.0410385	0.207369	ade2	2L	6041181	6046050	-	4434	protein_coding	-	-	1973	2671	2944	3060	2845	2699	23.714	30.5774	36.0815	42.263	38.4808	35.5181
FBgn0040071	209.961	270.563	236.885	349.018	297.137	274.99	239.136	307.048	-0.359604	0.0459241	0.218057	tara	3R	16225651	16260329	+	4855	protein_coding	-	-	220	303	246	324	279	266	2.41494	3.16793	2.75352	4.08687	3.44645	3.19694
FBgn0061198	397.016	378.609	378.438	606.473	426.003	447.634	384.688	493.37	-0.358784	0.0452172	0.216191	HSPC300	2R	24027717	24028789	-	584	protein_coding	-	-	416	424	393	563	400	433	37.9624	36.8533	36.5697	59.0378	41.0775	43.2631
FBgn0000588	636.562	639.35	760.727	859.619	908.451	842.544	678.88	870.204	-0.358429	0.00555281	0.0688847	esc	2L	11827204	11829405	-	1704	protein_coding	-	-	667	716	790	798	853	815	20.8607	21.3288	25.1941	28.6793	30.0218	27.9081
FBgn0260779	521.084	585.773	594.138	792.831	695.449	690.576	566.998	726.285	-0.356937	0.00628483	0.0737111	gatA	3R	19026174	19028857	-	1661	protein_coding	-	Amidase	546	656	617	736	653	668	17.5185	20.0474	20.1863	27.1358	23.5777	23.4665
FBgn0031220	292.036	347.356	409.252	498.751	411.093	433.16	349.548	447.668	-0.356935	0.0470032	0.220509	CG4822	2L	116970	121754	-	4224	protein_coding	-	ABC2_membrane	306	389	425	463	386	419	3.86074	4.67464	5.46773	6.71262	5.4805	5.78805
FBgn0051064	312.078	366.108	355.327	475.052	423.873	424.89	344.504	441.272	-0.356641	0.0117383	0.106422	CG31064	3R	27229505	27239085	-	5244	protein_coding	-	RUN	327	410	369	441	398	411	3.32321	3.96866	3.82389	5.15004	4.55174	4.57321
FBgn0266096	217.596	207.164	190.663	250.991	297.137	239.841	205.141	262.656	-0.356225	0.0339753	0.188722	CR44833	X	4956646	5063868	-	446	lincRNA	-	-	228	232	198	233	279	232	27.2441	26.4044	24.1253	31.9931	37.5169	30.3526
FBgn0037623	188.965	154.48	185.849	211.134	226.846	238.807	176.431	225.596	-0.355931	0.0384331	0.199214	CG9801	3R	8735879	8747675	-	3659	protein_coding	-	-	198	173	193	196	213	231	2.88387	2.39997	2.8664	3.28041	3.4912	3.68377
FBgn0003714	1651.05	1861.79	1826.71	2513.15	2184.33	2130.65	1779.85	2276.04	-0.354638	0.00341595	0.0537823	tko	X	2442313	2443976	-	1596	protein_coding	-	Ribosomal_S12	1730	2085	1897	2333	2051	2061	57.7679	66.3126	64.5917	89.5193	77.0708	75.3507
FBgn0027514	286.31	275.92	280.217	317.779	354.647	404.214	280.816	358.88	-0.354407	0.0212361	0.147567	CG1024	3R	6377349	6380328	-	2701	protein_coding	-	-	300	309	291	295	333	391	5.91929	5.80707	5.85478	6.68855	7.39395	8.44685
FBgn0032047	203.28	216.986	232.07	278.999	272.642	282.226	217.445	277.956	-0.354349	0.0157995	0.125552	CG13088	2L	8488981	8490546	+	1454	protein_coding	-	-	213	243	241	259	256	273	7.80708	8.4833	9.0073	10.9086	10.5592	10.9557
FBgn0028426	303.489	334.855	361.105	436.273	456.888	383.538	333.149	425.566	-0.35301	0.018361	0.135754	JhI-1	2R	10307030	10309794	-	2707	protein_coding	-	-	318	375	375	405	429	371	6.26054	7.03179	7.5281	9.16224	9.50443	7.99702
FBgn0031951	580.255	615.24	536.361	784.213	719.944	708.15	577.285	737.436	-0.352758	0.00410073	0.058396	r2d2	2L	7800147	7802098	+	1879	protein_coding	-	-	608	689	557	728	676	685	17.2445	18.613	16.1091	23.7268	21.5763	21.2719
FBgn0038115	501.042	473.262	640.359	736.816	645.394	677.136	538.221	686.449	-0.351323	0.0317371	0.182069	CG7966	3R	13049398	13051453	-	1557	protein_coding	-	-	525	530	665	684	606	655	17.9698	17.2787	23.21	26.9031	23.3422	24.5468
FBgn0036691	718.638	777.756	765.542	1029.82	936.141	919.045	753.979	961.668	-0.350768	0.0019239	0.0391511	beg	3L	17035668	17036865	+	1198	protein_coding	-	Acyl_transf_1	753	871	795	956	879	889	33.4974	36.9049	36.0622	48.8693	44.0037	43.2999
FBgn0024491	898.059	816.153	995.686	1094.45	1161.92	1198.17	903.299	1151.51	-0.350642	0.00530802	0.0668347	Bin1	3R	16186156	16189564	-	3336	protein_coding	-	-	941	914	1034	1016	1091	1159	15.0327	13.9073	16.8437	18.651	19.6135	20.2721
FBgn0038827	546.852	575.057	511.324	673.26	667.759	741.232	544.411	694.084	-0.35025	0.00415701	0.0588348	Fancd2	3R	20810804	20816190	-	4587	protein_coding	-	-	573	644	531	625	627	717	6.65731	7.12656	6.29083	8.34423	8.19777	9.1208
FBgn0035295	539.217	462.546	560.435	648.484	673.084	668.866	520.733	663.478	-0.350101	0.00727717	0.0800662	Cnb	3L	1947565	1950262	+	2453	protein_coding	-	-	565	518	582	602	632	647	12.2751	10.719	12.8934	15.0291	15.4517	15.3904
FBgn0029118	370.294	412.541	425.622	586.006	463.278	491.053	402.819	513.446	-0.349837	0.0225202	0.152032	Sucb	3L	5561701	5563691	-	1600	protein_coding	-	-	388	462	442	544	435	475	12.9236	14.657	15.0122	20.8216	16.3052	17.3227
FBgn0032698	974.408	894.732	822.356	1099.84	1176.83	1152.68	897.165	1143.12	-0.349529	0.00294431	0.0494752	CG10336	2L	18689528	18690906	+	1379	protein_coding	-	-	1021	1002	854	1021	1105	1115	39.458	36.883	33.6539	45.3415	48.0568	47.1795
FBgn0014018	1460.18	1928.76	2150.26	2223.37	2320.65	2513.16	1846.4	2352.39	-0.349425	0.039623	0.203627	Rel	3R	9044183	9047977	-	3499	protein_coding	-	RHD	1530	2160	2233	2064	2179	2431	23.3035	31.3352	34.6806	36.1244	37.3483	40.54
FBgn0031643	775.9	978.669	941.761	1127.85	1254.58	1051.37	898.777	1144.6	-0.348567	0.0172744	0.131592	CG3008	2L	4883298	4885669	+	2263	protein_coding	-	-	813	1096	978	1047	1178	1017	19.146	24.5838	23.4853	28.3333	31.2189	26.2228
FBgn0037151	231.911	241.095	287.921	350.095	290.747	327.713	253.642	322.852	-0.348427	0.036933	0.196621	CG7130	3L	22075056	22075756	-	701	protein_coding	-	DnaJ	243	270	299	325	273	317	18.474	19.551	23.179	28.3923	23.3562	26.3866
FBgn0033901	673.783	695.605	657.692	926.406	788.105	865.287	675.693	859.933	-0.347674	0.0036117	0.0553309	O-fut1	2R	14161430	14163054	+	1570	protein_coding	-	-	706	779	683	860	740	837	23.965	25.1861	23.6409	33.5454	28.2676	31.1077
FBgn0034500	558.304	721.501	665.396	913.479	858.395	704.015	648.4	825.297	-0.34761	0.0373937	0.197707	CG11200	2R	20304517	20308671	-	1688	protein_coding	-	adh_short	585	808	691	848	806	681	18.4696	24.2975	22.2458	30.7651	28.6365	23.5406
FBgn0002036	336.891	350.928	287.921	366.254	416.418	459.005	325.247	413.892	-0.347566	0.0319975	0.182905	CG10561	2L	19114401	19116570	+	2052	protein_coding	-	Amino_oxidase	353	393	299	340	391	444	9.16791	9.72161	7.91837	10.147	11.4276	12.6255
FBgn0037880	575.483	666.138	606.656	894.09	815.795	640.953	616.092	783.613	-0.346568	0.0378769	0.198733	CG17726	3R	11226762	11228227	+	1409	protein_coding	-	-	603	746	630	830	766	620	22.8076	26.8751	24.2981	36.0746	32.6043	25.6757
FBgn0037999	609.84	662.566	757.839	985.653	799.82	796.023	676.748	860.499	-0.346515	0.0262679	0.165795	CG4860	3R	12219881	12221464	-	1393	protein_coding	-	-	639	742	787	915	751	770	24.4469	27.0381	30.7019	40.2258	32.333	32.2539
FBgn0052364	449.507	461.653	489.177	634.48	550.608	593.399	466.779	592.829	-0.344915	0.00606127	0.0721884	CG32364	3L	8209577	8210743	-	1046	protein_coding	-	-	471	517	508	589	517	574	23.9973	25.0889	26.3921	34.4841	29.6426	32.0201
FBgn0032390	823.618	879.552	971.613	1222.64	1082.05	1091.69	891.594	1132.13	-0.344571	0.00593543	0.0718001	dgt2	2L	11989936	11990979	+	987	protein_coding	-	-	863	985	1009	1135	1016	1056	46.598	50.6573	55.5541	70.4228	61.7353	62.4294
FBgn0025832	828.39	893.839	854.133	1090.14	1147.01	1033.8	858.788	1090.32	-0.344117	0.00136575	0.0315556	Fen1	2R	16854025	16855464	-	1378	protein_coding	-	XPG_I	868	1001	887	1012	1077	1000	33.5694	36.8729	34.9797	44.9745	46.8731	42.3441
FBgn0033890	824.573	841.155	740.506	1027.66	1060.75	964.532	802.078	1017.65	-0.343112	0.00302203	0.0501156	Ctf4	2R	13980362	13983317	-	2956	protein_coding	-	-	864	942	769	954	996	933	15.577	16.1759	14.1372	19.7642	20.2075	18.417
FBgn0031321	339.754	332.176	353.401	423.346	430.263	446.6	341.777	433.403	-0.343032	0.00564367	0.069918	Tgt	2L	1184065	1185698	+	1566	protein_coding	-	TGT	356	372	367	393	404	432	12.1152	12.058	12.7355	15.3686	15.472	16.0966
FBgn0034583	1004.95	1186.73	997.612	1494.1	1292.92	1259.16	1063.1	1348.73	-0.342983	0.0124503	0.109795	CG10527	2R	21070368	21072789	-	1160	protein_coding	-	-	1053	1329	1036	1387	1214	1218	48.3775	58.1554	48.5338	73.224	62.765	61.2677
FBgn0037802	233.82	209.842	231.107	326.397	246.017	283.26	224.923	285.224	-0.34294	0.0472809	0.221336	Sirt6	3R	10255349	10261849	-	1114	protein_coding	-	SIR2	245	235	240	303	231	274	11.7207	10.7079	11.7076	16.6568	12.4361	14.3518
FBgn0025640	1249.27	1441.22	1455.97	2100.57	1586.86	1571.37	1382.15	1752.93	-0.342733	0.0342057	0.189247	CG13369	X	623468	624765	+	1175	protein_coding	-	PfkB	1309	1614	1512	1950	1490	1520	59.3711	69.725	69.9288	101.632	76.0511	75.4828
FBgn0000286	1283.62	1252.8	1314.42	1865.74	1569.82	1444.21	1283.62	1626.59	-0.341566	0.0113869	0.104506	Cf2	2L	4876891	4883107	-	4315	protein_coding	-	zf-C2H2	1345	1403	1365	1732	1474	1397	16.6117	16.5044	17.1907	24.5811	20.4868	18.8911
FBgn0003187	1123.29	1291.2	1125.68	1443.47	1448.41	1592.05	1180.06	1494.64	-0.34077	0.00386631	0.0566705	qua	2L	17486806	17497208	-	3792	protein_coding	-	-	1177	1446	1169	1340	1360	1540	16.5417	19.3563	16.7528	21.6407	21.5094	23.6971
FBgn0033373	546.852	575.057	782.875	817.607	784.91	808.428	634.928	803.648	-0.340245	0.04871	0.224555	CG8080	2R	9089774	9092893	-	1864	protein_coding	-	NAD_kinase	573	644	813	759	737	782	16.3826	17.5373	23.7021	24.9362	23.7126	24.4795
FBgn0025456	504.86	600.953	626.878	794.986	757.22	640.953	577.564	731.053	-0.339723	0.0281772	0.172117	CREG	3R	17393272	17394640	-	1010	protein_coding	-	-	529	673	651	738	711	620	27.9131	33.8233	35.0269	44.7476	42.2187	35.8189
FBgn0001291	704.323	632.206	903.244	907.016	1007.5	918.011	746.591	944.174	-0.339077	0.0445108	0.215149	Jra	2R	10096480	10098556	+	1642	protein_coding	-	bZIP_1	738	708	938	842	946	888	23.9528	21.8868	31.0436	31.4032	34.5522	31.556
FBgn0037063	1200.59	1296.56	1170.94	1598.59	1491.01	1550.69	1222.7	1546.76	-0.338961	0.000938921	0.0247222	CG9391	3L	21266680	21268335	-	1231	protein_coding	-	-	1258	1452	1216	1484	1400	1500	54.4623	59.8731	53.6806	73.8262	68.2067	71.101
FBgn0000482	327.348	405.398	348.587	434.118	477.123	456.938	360.444	456.06	-0.338805	0.0201529	0.143517	dor	X	1665052	1668451	+	3161	protein_coding	-	-	343	454	362	403	448	442	5.78286	7.29045	6.22338	7.80756	8.49984	8.15906
FBgn0030060	1001.13	1109.04	1134.35	1476.86	1374.92	1250.89	1081.51	1367.56	-0.338396	0.00579592	0.0707608	CG2004	X	8712472	8714924	-	2028	protein_coding	-	-	1049	1242	1178	1371	1291	1210	27.5664	31.0868	31.566	41.4004	38.1782	34.8145
FBgn0263600	887.561	957.238	1023.61	1252.8	1167.25	1205.41	956.137	1208.49	-0.337917	0.00248446	0.0449342	DNApol-delta	3L	15984322	15987815	-	3440	protein_coding	-	DNA_pol_B	930	1072	1063	1163	1096	1166	14.4078	15.8183	16.7926	20.7041	19.1077	19.778
FBgn0020272	468.594	446.473	453.548	590.315	566.583	572.723	456.205	576.54	-0.337837	0.00281054	0.0483791	mst	X	21388977	21391533	+	2443	protein_coding	-	-	491	500	471	548	532	554	10.711	10.3889	10.4771	13.737	13.0601	13.2321
FBgn0030655	507.723	580.415	658.655	782.059	764.675	660.596	582.264	735.776	-0.337504	0.0285834	0.173323	CG9213	X	15572076	15574535	-	2342	protein_coding	-	-	532	650	684	726	718	639	12.1059	14.088	15.8713	18.9839	18.3863	15.9205
FBgn0031106	864.656	967.954	1038.06	1365.91	1123.58	1137.18	956.889	1208.89	-0.337165	0.0175721	0.132387	Syx16	X	20392334	20393751	-	1282	protein_coding	-	SNARE	906	1084	1078	1268	1055	1100	37.6629	42.9204	45.6954	60.5712	49.3539	50.0665
FBgn0020764	1559.43	1725.17	2235.96	2426.97	2256.75	2288.82	1840.19	2324.18	-0.336935	0.0381491	0.198956	Alas	2R	23964772	23966757	+	1842	protein_coding	-	Aminotran_1_2	1634	1932	2322	2253	2119	2214	47.2754	53.2403	68.5038	74.9042	68.992	70.1343
FBgn0023180	411.332	404.505	378.438	542.917	498.423	467.276	398.091	502.872	-0.336707	0.0102789	0.0977343	Orc6	2R	9845458	9846485	-	972	protein_coding	-	-	431	453	393	504	468	452	23.6311	23.6567	21.9719	31.754	28.876	27.134
FBgn0035213	1556.57	1317.1	1537.83	1935.76	1762.59	1866	1470.5	1854.78	-0.335154	0.00481425	0.0633808	CG2199	3L	1339460	1342403	-	2878	protein_coding	-	-	1631	1475	1597	1797	1655	1805	30.202	26.015	30.1548	38.2377	34.4877	36.5956
FBgn0030554	626.064	622.384	803.097	933.947	805.145	846.679	683.848	861.923	-0.334114	0.0320891	0.183179	CG1434	X	14237988	14240152	+	2037	protein_coding	-	Dus	656	697	834	867	756	819	17.1627	17.3686	22.2493	26.0653	22.2581	23.4604
FBgn0032474	1429.64	1395.67	1399.16	1908.83	1742.35	1669.58	1408.16	1773.59	-0.332784	0.00134211	0.0310872	DnaJ-H	2L	13163209	13166072	-	2233	protein_coding	-	DnaJ_C	1498	1563	1453	1772	1636	1615	35.7517	35.5298	35.3605	48.597	43.9392	42.2013
FBgn0083961	428.511	437.544	490.14	645.253	553.803	508.628	452.065	569.228	-0.332394	0.0271761	0.16936	CG34125	2L	4965673	4966399	+	668	protein_coding	-	-	449	490	509	599	520	492	35.8214	37.2342	41.4079	54.9143	46.6857	42.9765
FBgn0265190	268.177	312.531	278.291	394.261	358.907	328.747	286.333	360.638	-0.331965	0.0298671	0.177284	PIG-S	3R	24913216	24917864	-	1764	protein_coding	-	-	281	350	289	366	337	318	8.48948	10.0715	8.9031	12.7062	11.4575	10.5189
FBgn0030460	399.88	525.945	466.066	586.006	602.794	563.419	463.964	584.073	-0.331552	0.0263725	0.166103	CG2453	X	13193094	13194551	-	1347	protein_coding	-	-	419	589	484	544	566	545	16.5775	22.1958	19.5263	24.7324	25.2003	23.6087
FBgn0037897	673.783	692.033	689.469	989.962	817.925	778.448	685.095	862.112	-0.331346	0.0168548	0.129912	CG5270	3R	11422092	11429969	+	7465	protein_coding	-	FYVE	706	775	716	919	768	753	5.0402	5.26981	5.21225	7.53912	6.17005	5.88583
FBgn0044871	721.501	743.824	758.802	949.028	891.41	957.295	741.376	932.578	-0.33106	0.00148325	0.0336811	Gos28	3R	18663738	18665307	+	894	protein_coding	-	-	756	833	788	881	837	926	45.0669	47.2966	47.8995	60.3494	56.1494	60.4388
FBgn0037573	1108.02	1209.05	1115.09	1557.65	1452.67	1306.72	1144.05	1439.01	-0.33065	0.00573913	0.0703601	eIF4AIII	3R	8313208	8314864	+	1481	protein_coding	-	DEAD	1161	1354	1158	1446	1364	1264	41.7783	46.4073	42.4909	59.7927	55.2353	49.8006
FBgn0259923	572.62	536.661	687.544	868.236	692.254	697.812	598.941	752.768	-0.329964	0.0472911	0.221336	2025-09-04	X	16684216	16695173	-	3370	protein_coding	-	GTP_CDC	600	601	714	806	650	675	9.48843	9.05248	11.5136	14.6467	11.5675	11.6874
FBgn0011762	320.667	292.886	336.068	372.717	401.507	418.687	316.541	397.637	-0.32983	0.0176707	0.132863	DNApol-alpha50	3L	8340314	8344404	+	1569	protein_coding	-	-	336	328	349	346	377	405	11.4127	10.6114	12.0877	13.5048	14.4104	15.0617
FBgn0000083	1861.97	2103.78	2585.51	3022.67	2631.63	2576.22	2183.75	2743.51	-0.329227	0.0399293	0.20422	AnxB9	3R	21065241	21070917	+	2073	protein_coding	-	-	1951	2356	2685	2806	2471	2492	50.157	57.6898	70.3861	82.894	71.4876	70.1441
FBgn0036038	395.108	425.042	410.215	562.307	474.993	508.628	410.122	515.309	-0.329067	0.0129656	0.112726	defl	3L	9723423	9726706	+	3227	protein_coding	-	-	414	476	426	522	446	492	6.83714	7.4874	7.17386	9.90618	8.28883	8.89628
FBgn0017414	232.865	208.056	209.922	300.543	241.756	274.99	216.948	272.43	-0.328702	0.044956	0.215645	cag	2R	10893034	10894414	-	1324	protein_coding	-	CENP-B_N	244	233	218	279	227	266	9.82144	8.93286	8.94768	12.9048	10.2824	11.7229
FBgn0031456	391.29	405.398	320.661	475.052	463.278	464.174	372.45	467.502	-0.32735	0.0257411	0.163393	Trn-SR	2L	2759924	2763889	+	3586	protein_coding	-	-	410	454	333	441	435	449	6.09322	6.42641	5.04633	7.53118	7.27505	7.30598
FBgn0038470	539.217	468.797	467.992	587.083	635.809	628.548	492.002	617.147	-0.327233	0.010499	0.0987888	CG18213	3R	17036394	17040203	-	2997	protein_coding	-	-	565	525	486	545	597	608	10.047	8.89192	8.81235	11.1364	11.9466	11.8375
FBgn0058178	367.431	350.035	338.957	480.438	455.823	388.707	352.141	441.656	-0.326427	0.0247927	0.159675	CG40178	3L	25798441	26014112	-	3076	protein_coding	-	DnaJ	385	392	352	446	428	376	6.67033	6.46878	6.21868	8.87939	8.34477	7.13253
FBgn0250785	397.016	408.076	502.658	557.998	558.063	523.101	435.917	546.387	-0.326145	0.0276663	0.170234	vari	2L	20788662	20797042	-	2867	protein_coding	-	PDZ	416	457	522	518	524	506	7.73284	8.09117	9.8943	11.0646	10.9613	10.2983
FBgn0037356	753.95	918.842	836.8	1198.94	987.261	960.396	836.53	1048.87	-0.326003	0.0296924	0.176815	CG12170	3R	5637234	5638657	+	1424	protein_coding	-	ketoacyl-synt	790	1029	869	1113	927	929	29.5658	36.6799	33.1629	47.8652	39.0415	38.067
FBgn0030122	912.374	939.379	884.948	1155.85	1192.81	1082.38	912.234	1143.68	-0.325972	0.00175952	0.0373826	CG16892	X	9273413	9275653	+	1888	protein_coding	-	-	956	1052	919	1073	1120	1047	26.9854	28.2837	26.4518	34.8043	35.5773	32.3584
FBgn0031050	636.562	642.028	659.618	858.541	834.965	736.063	646.07	809.856	-0.325809	0.00640851	0.0744809	Arp10	X	19644531	19646176	-	1536	protein_coding	-	Actin	667	719	685	797	784	712	23.1424	23.7608	24.2349	31.7762	30.6113	27.0478
FBgn0032016	401.788	441.115	417.919	524.604	501.618	554.115	420.274	526.779	-0.325688	0.00854014	0.0878931	CG7818	2L	8308427	8309961	+	1407	protein_coding	-	-	421	494	434	487	471	536	15.9463	17.822	16.7625	21.1968	20.0763	22.2286
FBgn0031995	1106.11	968.847	962.946	1252.8	1313.15	1240.56	1012.63	1268.84	-0.325485	0.00405941	0.0579862	CG8475	2L	8190808	8196918	-	5507	protein_coding	-	-	1159	1085	1000	1163	1233	1200	11.2161	10.0009	9.86795	12.933	13.4278	12.7148
FBgn0040064	4086.6	4527.24	4502.74	6039.95	5433.66	4958.09	4372.19	5477.23	-0.325035	0.006789	0.0766104	yip2	2L	9915253	9917220	+	1391	protein_coding	-	Thiolase_N	4282	5070	4676	5607	5102	4796	164.056	185.014	182.679	246.853	219.974	201.184
FBgn0036688	353.116	320.568	343.772	477.207	427.068	370.099	339.152	424.791	-0.324742	0.035572	0.193046	Fit2	3L	17024328	17027117	+	2790	protein_coding	-	Band_41	370	359	357	443	401	358	7.06758	6.5315	6.95354	9.72376	8.6198	7.48723
FBgn0030301	920.964	956.345	1068.87	1245.26	1210.91	1232.28	982.06	1229.49	-0.324299	0.00354708	0.0549558	HP5	X	11454786	11459227	+	3887	protein_coding	-	-	965	1071	1110	1156	1137	1192	13.2308	13.9861	15.5185	18.2129	17.543	17.8939
FBgn0030878	861.793	1103.68	1209.46	1429.47	1291.85	1252.96	1058.31	1324.76	-0.323882	0.0460794	0.218505	CG6769	X	17861002	17862775	+	1543	protein_coding	-	-	903	1236	1256	1327	1213	1212	31.1885	40.6607	44.235	52.6671	47.1468	45.8331
FBgn0037299	447.598	602.739	560.435	722.812	690.124	603.737	536.924	672.224	-0.323751	0.0499755	0.228201	Vps37B	3R	5226158	5227526	+	1041	protein_coding	-	-	469	675	582	671	648	584	24.0102	32.9136	30.3819	39.4736	37.332	32.7344
FBgn0036958	920.964	929.557	898.429	1224.79	1178.96	1036.9	916.317	1146.88	-0.323581	0.00545081	0.0680762	CG17233	3L	20233173	20241903	-	5995	protein_coding	-	-	965	1041	933	1137	1107	1003	8.5785	8.81423	8.45736	11.6146	11.0743	9.76234
FBgn0259247	415.149	484.87	439.103	604.318	477.123	593.399	446.374	558.28	-0.322448	0.0379966	0.198825	laccase2	2R	5413744	5456095	+	6490	protein_coding	-	-	435	543	456	561	448	574	3.57205	4.24696	3.81823	5.29362	4.13991	5.16071
FBgn0036571	270.086	327.711	260.958	383.489	356.777	333.916	286.252	358.061	-0.321841	0.0456333	0.217058	CG12272	3L	16122002	16126052	+	3814	protein_coding	-	-	283	367	271	356	335	323	3.95438	4.88437	3.86127	5.71616	5.2677	4.94156
FBgn0024510	283.447	311.638	301.402	325.319	428.133	366.998	298.829	373.483	-0.321576	0.0468073	0.219888	dlt	3L	1789631	1795328	-	4000	protein_coding	-	-	297	349	313	302	402	355	3.95703	4.42882	4.25233	4.62362	6.02731	5.17858
FBgn0033810	674.737	581.308	696.21	811.144	864.785	762.941	650.752	812.957	-0.321401	0.0150418	0.122413	CG4646	2R	13219396	13220251	-	797	protein_coding	-	-	707	651	723	753	812	738	47.2753	41.4615	49.2972	57.8591	61.1019	54.0307
FBgn0010078	34626.3	43581.1	44894.5	57165.7	50432.3	45834.4	41034	51144.1	-0.317745	0.0370252	0.196799	RpL23	2R	22854383	22855694	+	542	protein_coding	-	-	36282	48806	46622	53068	47354	44336	3567.51	4570.85	4674.48	5996.09	5239.8	4773.09
FBgn0031670	1467.82	1593.91	1496.42	2201.83	1779.63	1698.53	1519.38	1893.33	-0.317277	0.0238872	0.157129	CG3887	2L	5010922	5012127	+	1130	protein_coding	-	-	1538	1785	1554	2044	1671	1643	72.5356	80.1831	74.7334	110.774	88.686	84.8402
FBgn0036354	459.05	446.473	455.474	555.844	561.258	577.892	453.666	564.998	-0.316819	0.00482715	0.0634602	Poc1	3L	13388299	13390006	-	1641	protein_coding	-	WD40	481	500	473	516	527	559	15.621	15.4662	15.6637	19.2564	19.2601	19.8768
FBgn0014340	356.933	352.714	424.659	448.122	456.888	506.56	378.102	470.523	-0.316113	0.0309367	0.179822	mof	X	5873840	5876853	-	3014	protein_coding	-	MOZ_SAS	374	395	441	416	429	490	6.61305	6.65237	7.95129	8.45249	8.53633	9.48626
FBgn0051075	1557.53	1584.98	1636.05	2212.6	1905.3	1823.62	1592.85	1980.5	-0.314181	0.00848957	0.0876466	CG31075	3R	26985624	26988517	-	1874	protein_coding	-	Aldedh	1632	1775	1699	2054	1789	1764	46.4113	48.0786	49.2681	67.1221	57.253	54.9252
FBgn0050105	375.066	349.142	325.476	456.74	435.588	412.485	349.895	434.937	-0.313649	0.0199505	0.142821	CG30105	2R	17591804	17592509	-	642	protein_coding	-	-	393	391	338	424	409	399	32.6235	30.9147	28.6104	40.4451	38.2072	36.2644
FBgn0031817	247.181	266.991	269.625	316.702	341.867	315.308	261.266	324.625	-0.313053	0.0245517	0.159121	CG9531	2L	6466217	6467698	-	1369	protein_coding	-	-	259	299	280	294	321	305	10.0825	11.0864	11.1147	13.1516	14.0624	12.9999
FBgn0013686	1.85395e+06	1.83296e+06	1.4364e+06	2.37925e+06	2.00566e+06	1.97844e+06	1.70777e+06	2.12112e+06	-0.312714	0.0379388	0.198825	mt:lrRNA	dmel_mitochondrion_genome	12734	14058	-	1325	rRNA	-	-	1942595	2052705	1491672	2208704	1883242	1913761	78133.9	78638.2	61178.6	102084	85240.8	84278
FBgn0053169	533.491	639.35	543.102	690.496	733.789	707.116	571.981	710.467	-0.312288	0.0166122	0.128909	CG33169	3L	22863864	22864496	+	633	protein_coding	-	-	559	716	564	641	689	684	47.0632	57.4159	48.4192	62.0139	65.2789	63.0514
FBgn0032292	1131.88	1240.3	1359.68	1768.79	1311.02	1553.8	1243.95	1544.54	-0.312234	0.0455823	0.216927	CG6750	2L	10731400	10732423	-	964	protein_coding	-	-	1186	1389	1412	1642	1231	1503	65.5663	73.1388	79.5976	104.311	76.584	90.9755
FBgn0038569	1169.1	1500.15	1440.57	1912.06	1681.65	1508.31	1369.94	1700.67	-0.311805	0.0467119	0.219812	CG7218	3R	18161392	18164397	-	2543	protein_coding	-	-	1225	1680	1496	1775	1579	1459	25.6722	33.534	31.9689	42.7451	37.2386	33.4774
FBgn0030431	755.858	851.871	926.354	1145.08	965.961	1028.63	844.694	1046.56	-0.309105	0.0251711	0.161549	CG4407	X	12901353	12903516	-	1423	protein_coding	-	-	792	954	962	1063	907	995	29.6615	34.0303	36.7377	45.7471	38.2261	40.8
FBgn0010309	432.328	453.617	471.844	615.091	525.048	541.709	452.596	560.616	-0.308651	0.0185674	0.136733	pigeon	2L	19186043	19189938	+	3334	protein_coding	-	-	453	508	490	571	493	524	7.24112	7.7343	7.9868	10.4883	8.86826	9.17082
FBgn0001142	3082.6	2819.92	3397.27	4044.95	3752.02	3719.6	3099.93	3838.85	-0.30852	0.00762943	0.0827597	Gs1	2L	132077	134472	+	2396	protein_coding	-	-	3230	3158	3528	3755	3523	3598	71.8437	66.9034	80.0173	95.9749	88.1826	87.6227
FBgn0259791	916.192	863.479	858.948	1053.52	1067.14	1144.41	879.54	1088.36	-0.307505	0.00331974	0.0531734	bora	3L	18622692	18624751	+	2002	protein_coding	-	-	960	967	892	978	1002	1107	25.5553	24.518	24.2127	29.9164	30.0166	32.2646
FBgn0038742	1627.19	1732.32	1715.97	2404.35	1917.01	1956.98	1691.83	2092.78	-0.306737	0.0201963	0.143649	Arc42	3R	19877737	19879309	+	1418	protein_coding	-	-	1705	1940	1782	2232	1800	1893	64.0798	69.4462	68.2926	96.3946	76.1296	77.8963
FBgn0003042	627.019	568.807	638.433	766.978	765.74	735.029	611.42	755.916	-0.30638	0.00729723	0.080128	Pc	3L	21306138	21318020	-	2462	protein_coding	-	Chromo	657	637	663	712	719	711	14.2217	13.1333	14.6342	17.7103	17.5145	16.8509
FBgn0265974	639.426	712.571	817.541	869.314	841.355	971.768	723.179	894.146	-0.306353	0.0348673	0.191356	ttv	2R	14526267	14587917	+	7027	protein_coding	-	-	670	798	849	807	790	940	5.08134	5.76442	6.56568	7.03296	6.7424	7.80549
FBgn0038737	280.584	283.064	288.884	355.481	348.257	350.457	284.177	351.398	-0.306345	0.0174513	0.131804	CG11447	3R	19861610	19862600	+	991	protein_coding	-	-	294	317	300	330	327	339	15.8105	16.2371	16.4509	20.3927	19.7893	19.9604
FBgn0002552	534.445	625.955	507.473	667.874	763.61	631.649	555.958	687.711	-0.306281	0.041239	0.208041	lin	2R	8914524	8918234	+	3654	protein_coding	-	-	560	701	527	620	717	611	8.16757	9.73806	7.83762	10.391	11.7681	9.75697
FBgn0034186	329.256	281.278	346.661	382.412	426.003	374.234	319.065	394.216	-0.305765	0.0451115	0.215909	CG8950	2R	17059331	17062634	-	3248	protein_coding	-	-	345	315	360	355	400	362	5.66078	4.92286	6.02322	6.6934	7.38586	6.50332
FBgn0029175	380.792	404.505	403.474	564.461	463.278	441.431	396.257	489.723	-0.30515	0.0432899	0.213455	Ext2	2R	16145904	16148719	-	2694	protein_coding	-	-	399	453	419	524	435	427	7.89312	8.53539	8.45198	11.9116	9.68387	9.24853
FBgn0260634	1053.62	983.134	1079.46	1344.37	1238.6	1264.33	1038.74	1282.43	-0.304213	0.00373167	0.055626	eIF4G2	3R	23808285	23819237	-	8920	protein_coding	-	-	1104	1101	1121	1248	1163	1223	6.59595	6.26535	6.8294	8.5681	7.81937	8.00026
FBgn0050394	487.681	541.125	500.732	681.878	625.159	582.027	509.846	629.688	-0.304051	0.0184515	0.136096	CG30394	2R	21320040	21323320	-	3055	protein_coding	-	Aa_trans	511	606	520	633	587	563	8.91421	10.069	9.24984	12.689	11.5235	10.7532
FBgn0037911	385.564	369.68	426.585	512.755	492.033	453.836	393.943	486.208	-0.303795	0.0242797	0.158694	CG10898	3R	11557776	11559877	+	1969	protein_coding	-	NUDIX	404	414	443	476	462	439	10.9347	10.6728	12.2264	14.8046	14.0719	13.0095
FBgn0260799	1756.99	1719.81	1751.6	2306.32	2053.33	2092.4	1742.8	2150.69	-0.303367	0.00225335	0.04283	p120ctn	2R	4595288	4609492	+	2685	protein_coding	-	Arm	1841	1926	1819	2141	1928	2024	36.5412	36.4112	36.8155	48.8323	43.0645	43.9854
FBgn0033951	318.758	337.534	374.586	411.497	426.003	434.194	343.626	423.898	-0.303171	0.0247829	0.159675	CG10139	2R	14645270	14646344	+	1018	protein_coding	-	-	334	378	389	382	400	420	17.4853	18.8481	20.7656	22.98	23.5651	24.0738
FBgn0261436	1010.67	1149.22	1167.09	1538.26	1346.17	1219.88	1109	1368.1	-0.302746	0.0298593	0.177284	DhpD	3R	4227387	4229238	-	1590	protein_coding	-	Amidohydro_1	1059	1287	1212	1428	1264	1180	35.4954	41.087	41.4236	55.0004	47.6768	43.3039
FBgn0050085	1186.28	1210.84	1203.68	1476.86	1430.3	1533.12	1200.27	1480.1	-0.302364	0.0012322	0.0295025	Rif1	2R	15864309	15869147	-	4605	protein_coding	-	-	1243	1356	1250	1371	1343	1483	14.3852	14.947	14.751	18.2323	17.4906	18.7912
FBgn0003479	469.548	579.522	492.065	595.701	651.784	653.359	513.712	633.615	-0.302194	0.0309295	0.179822	spn-A	3R	30054696	30056037	-	1342	protein_coding	-	-	492	649	511	553	612	632	19.5383	24.5479	20.6924	25.2352	27.3499	27.4794
FBgn0027569	823.618	927.771	940.798	1235.57	1091.63	992.444	897.396	1106.55	-0.302033	0.027356	0.16968	cert	3L	8282528	8289870	-	2900	protein_coding	-	START	863	1039	977	1147	1025	960	15.8594	18.1861	18.3079	24.2215	21.1974	19.3159
FBgn0051040	363.614	377.716	410.215	473.975	525.048	420.755	383.848	473.259	-0.301992	0.0408007	0.206906	Cog7	3R	29930551	29933057	-	2340	protein_coding	-	-	381	423	426	440	493	407	8.67725	9.17587	9.89318	11.5152	12.6354	10.1489
FBgn0036763	546.852	553.627	476.658	670.029	634.744	639.92	525.712	648.231	-0.301849	0.0154355	0.123832	CG7441	3L	17849727	17852453	+	2477	protein_coding	-	-	573	620	495	622	596	619	12.3283	12.7054	10.8598	15.378	14.4304	14.5817
FBgn0026876	464.777	553.627	478.584	656.025	591.079	598.568	498.996	615.224	-0.301469	0.0257381	0.163393	CG11403	X	1236873	1239884	-	2890	protein_coding	-	-	487	620	497	609	555	579	8.98058	10.8897	9.34546	12.9049	11.5173	11.6902
FBgn0038723	1404.83	1614.45	1666.86	2070.41	1910.62	1793.64	1562.04	1924.89	-0.30123	0.0154739	0.124033	CG6195	3R	19646930	19648410	-	1250	protein_coding	-	-	1472	1808	1731	1922	1794	1735	62.7583	73.4195	75.2539	94.1625	86.0735	80.9901
FBgn0037199	2309.57	2234.15	2247.52	2912.79	2731.74	2715.78	2263.74	2786.77	-0.29987	0.000736159	0.0209512	CG11137	3L	22867175	22868243	-	957	protein_coding	-	-	2420	2502	2334	2704	2565	2627	134.765	132.708	132.535	173.033	160.743	160.173
FBgn0033883	684.281	758.111	722.21	904.862	849.875	909.74	721.534	888.159	-0.299548	0.00655888	0.0755018	CG16935	2R	13860349	13862002	-	1316	protein_coding	-	ADH_zinc_N	717	849	750	840	798	880	29.036	32.7472	30.9704	39.0893	36.3667	39.0184
FBgn0033127	772.083	842.048	887.836	1108.46	1007.5	962.464	833.989	1026.14	-0.298997	0.01507	0.122413	Tsp42Ef	2R	7025010	7028082	+	1347	protein_coding	-	Tetraspannin	809	943	922	1029	946	931	32.0077	35.5359	37.1968	46.7824	42.1193	40.3297
FBgn0053107	311.123	298.244	323.55	378.103	369.557	399.045	310.972	382.235	-0.298186	0.0226564	0.152284	CG33107	3R	22583352	22584718	-	1067	protein_coding	-	-	326	334	336	351	347	386	16.2827	15.8893	17.1126	20.1455	19.5039	21.1089
FBgn0003943	3057.79	3332.48	3512.83	4477.99	3732.85	3962.54	3301.03	4057.79	-0.297756	0.0145828	0.120797	Ubi-p63E	3L	3899259	3903184	-	3138	protein_coding	-	ubiquitin	3204	3732	3648	4157	3505	3833	54.4143	60.3687	63.1748	81.1263	66.9873	71.2735
FBgn0035515	693.824	683.997	807.912	944.719	890.345	849.78	728.578	894.948	-0.296881	0.0199298	0.142784	CG14997	3L	4240173	4242603	+	1707	protein_coding	-	Pyr_redox_2	727	766	839	877	836	822	22.6973	22.7781	26.7098	31.4631	29.3718	28.0983
FBgn0039110	2029.94	2121.64	2085.74	2647.8	2443.12	2571.05	2079.11	2553.99	-0.296734	0.00108303	0.0268347	RanBP3	3R	23750937	23752834	-	1770	protein_coding	-	-	2127	2376	2166	2458	2294	2487	64.0424	68.139	66.5009	85.0439	77.728	81.987
FBgn0028507	428.511	440.222	463.177	581.697	542.088	511.729	443.97	545.171	-0.296116	0.0176388	0.132751	CG3793	2L	15764220	15766267	+	1738	protein_coding	-	-	449	493	481	540	509	495	13.768	14.3986	15.0396	19.0274	17.5641	16.6187
FBgn0037241	308.26	294.672	367.845	399.647	388.727	402.147	323.593	396.84	-0.295025	0.0472042	0.221336	CG14646	3R	4390366	4392111	+	1694	protein_coding	-	-	323	330	382	371	365	389	10.1616	9.88834	12.2544	13.4121	12.9222	13.3992
FBgn0036853	925.736	937.594	981.242	1205.41	1158.73	1124.77	948.19	1162.97	-0.294546	0.00322679	0.0523609	mRpL21	3L	19253290	19255061	-	1696	protein_coding	-	-	970	1050	1019	1119	1088	1088	30.4803	31.4258	32.6505	40.4054	38.4734	37.4322
FBgn0019947	1199.64	1417.11	1205.61	1688	1540	1460.75	1274.12	1562.92	-0.294431	0.0218912	0.149977	Psn	3L	20432468	20435156	+	2048	protein_coding	-	-	1257	1587	1252	1567	1446	1413	32.7098	39.3342	33.2213	46.8569	42.3444	40.2582
FBgn0028341	2330.56	2302.91	2376.55	2921.41	2906.4	2767.47	2336.67	2865.1	-0.294125	0.000581845	0.0182285	l(1)G0232	X	9626294	9659145	-	7118	protein_coding	-	Y_phosphatase	2442	2579	2468	2712	2729	2677	18.2836	18.3915	18.8421	23.3328	22.9934	21.9449
FBgn0030293	1517.44	1585.87	1712.12	1988.54	1999.02	1914.59	1605.14	1967.38	-0.293596	0.00352979	0.0549197	CG1737	X	11350608	11355539	+	4519	protein_coding	-	-	1590	1776	1778	1846	1877	1852	18.7512	19.9491	21.3812	25.0164	24.9103	23.9134
FBgn0037580	3137	3565.53	3114.17	4274.39	3934.13	3824.01	3272.24	4010.85	-0.293503	0.00847301	0.0876076	DppIII	3R	8344400	8347465	+	2613	protein_coding	-	-	3287	3993	3234	3968	3694	3699	67.0399	77.568	67.2578	92.9966	84.7841	82.6014
FBgn0034084	515.358	582.201	640.359	672.183	719.944	737.096	579.306	709.741	-0.293099	0.030894	0.179822	CG8435	2R	16169600	16170861	-	1148	protein_coding	-	-	540	652	665	624	676	713	25.0683	28.8289	31.4791	33.2872	35.3152	36.2402
FBgn0029924	872.291	910.805	819.467	1067.52	1056.49	1063.78	867.521	1062.59	-0.292366	0.00475069	0.0630832	CG4586	X	6969918	6972265	+	2240	protein_coding	-	-	914	1020	851	991	992	1029	21.7456	23.114	20.6454	27.0932	26.5596	26.8046
FBgn0034141	775.9	784.007	822.356	1138.62	885.02	892.166	794.088	971.935	-0.291454	0.0464527	0.219573	CG8311	2R	16587045	16589184	-	1897	protein_coding	-	-	813	878	854	1057	831	863	22.84	23.4936	24.4643	34.1226	26.2719	26.5452
FBgn0008635	1736.95	1865.36	1770.86	2558.39	2126.82	1887.71	1791.06	2190.97	-0.290623	0.0461502	0.218728	betaCOP	X	18381549	18385242	-	3203	protein_coding	-	-	1820	2089	1839	2375	1997	1826	30.2822	33.1058	31.2009	45.4089	37.392	33.2649
FBgn0043457	664.239	686.676	657.692	833.765	838.16	783.617	669.536	818.514	-0.28958	0.00625169	0.0735091	CG5180	3R	20557930	20559760	+	1517	protein_coding	-	-	696	769	683	774	787	758	24.451	25.7314	24.4668	31.2457	31.1133	29.1559
FBgn0051155	723.41	784.007	740.506	896.244	918.036	933.518	749.307	915.932	-0.289501	0.00546914	0.068213	Rpb7	3R	15222251	15223180	-	759	protein_coding	-	S1	758	878	769	832	862	903	53.2232	58.7186	55.0588	67.1299	68.1118	69.4206
FBgn0002775	594.57	591.13	562.361	743.279	716.749	675.069	582.687	711.699	-0.28828	0.0105181	0.0987888	msl-3	3L	7123213	7125533	-	1970	protein_coding	-	-	623	662	584	690	673	653	16.8537	17.0575	16.1097	21.4495	20.4883	19.3415
FBgn0038811	334.983	380.395	322.587	412.574	417.483	437.296	345.988	422.451	-0.287494	0.0360638	0.194232	CG4159	3R	20591024	20592671	-	1466	protein_coding	-	-	351	426	335	383	392	423	12.7599	14.7502	12.418	15.9992	16.0365	16.8364
FBgn0002441	1333.25	1376.92	1550.34	1809.72	1778.56	1610.65	1420.17	1732.98	-0.287202	0.0151333	0.122413	l(3)mbt	3R	27266326	27273273	-	5398	protein_coding	-	MBT	1397	1542	1610	1680	1670	1558	13.7923	14.5002	16.2082	19.0595	18.5541	16.8414
FBgn0040375	472.411	527.731	497.843	679.723	566.583	582.027	499.329	609.445	-0.287089	0.0357612	0.193618	CG13760	X	2583745	2585699	-	1524	protein_coding	-	-	495	591	517	631	532	563	17.3099	19.6845	18.4352	25.3559	20.9355	21.5559
FBgn0034599	350.253	369.68	347.624	438.427	422.808	441.431	355.852	434.222	-0.286878	0.0197428	0.141884	hng1	2R	21168930	21170010	+	1081	protein_coding	-	BESS	367	414	361	407	397	427	18.0931	19.4401	18.1478	23.057	22.0253	23.0486
FBgn0040020	968.682	934.915	943.687	1206.48	1154.47	1112.36	949.095	1157.77	-0.286686	0.00398977	0.0572716	MED21	3L	25114924	25115946	-	967	protein_coding	-	-	1015	1047	980	1120	1084	1076	55.9387	54.9595	55.0734	70.9294	67.2295	64.9274
FBgn0030507	654.695	685.783	659.618	743.279	782.78	912.842	666.699	812.967	-0.286289	0.0285059	0.173209	CG11164	X	13668014	13669573	+	1488	protein_coding	-	-	686	768	685	690	735	883	24.5694	26.1988	25.0167	28.3976	29.6239	34.6258
FBgn0031713	1167.19	1196.55	1156.5	1511.33	1411.13	1370.81	1173.41	1431.09	-0.286237	0.00394718	0.0570135	CG7277	2L	5530620	5532223	-	1604	protein_coding	-	FAD_binding_3	1223	1340	1201	1403	1325	1326	40.6345	42.4056	40.6893	53.5659	49.5414	48.2371
FBgn0043796	673.783	665.245	777.098	937.178	839.225	803.259	705.375	859.888	-0.285852	0.0317017	0.182069	CG12219	X	6299054	6301285	-	2018	protein_coding	-	zf-AD	706	745	807	870	788	777	18.6448	18.7395	21.7317	26.4018	23.4187	22.4669
FBgn0050069	339.754	415.22	415.03	486.902	451.563	487.952	390.001	475.472	-0.285638	0.0488031	0.224577	CG30069	2R	14185204	14198368	+	12808	protein_coding	-	-	356	465	431	452	424	472	1.4813	1.84287	1.82868	2.16118	1.98537	2.15032
FBgn0050015	399.88	425.935	470.881	557.998	518.658	502.425	432.232	526.36	-0.284234	0.0332001	0.185961	CG30015	2R	10839102	10874771	-	7491	protein_coding	-	-	419	477	489	518	487	486	2.9809	3.23222	3.54741	4.23472	3.89894	3.78564
FBgn0262526	2584.42	2564.54	2680.84	3357.68	3043.79	3131.37	2609.94	3177.61	-0.28394	0.00230172	0.0430603	vas	2L	15061656	15074383	+	5131	protein_coding	-	DEAD	2708	2872	2784	3117	2858	3029	28.1268	28.4122	29.4856	37.2023	33.4055	34.4461
FBgn0038617	558.304	610.775	669.248	685.11	807.275	745.367	612.776	745.917	-0.28376	0.0380417	0.198858	CG12333	3R	18400373	18402716	-	2167	protein_coding	-	WD40	585	684	695	636	758	721	14.387	16.0221	17.4288	17.9735	20.9782	19.4142
FBgn0028436	419.921	466.118	478.584	542.917	530.373	587.196	454.874	553.495	-0.283165	0.0270401	0.168968	ECSIT	3R	5856585	5857914	+	1330	protein_coding	-	ECSIT	440	522	497	504	498	568	17.6309	19.9224	20.3071	23.2067	22.4561	24.9195
FBgn0031253	444.735	403.612	389.03	480.438	506.943	517.932	412.459	501.771	-0.282986	0.0269541	0.168545	CG11885	2L	420895	421450	-	556	protein_coding	-	-	466	452	404	446	476	501	44.6667	41.2654	39.4865	49.1241	51.344	52.5782
FBgn0034488	2338.2	2474.35	2667.36	3471.87	2793.51	2835.7	2493.3	3033.69	-0.282986	0.0357044	0.193517	CG11208	2R	20242752	20245388	-	1984	protein_coding	-	TPP_enzyme_N	2450	2771	2770	3223	2623	2743	65.8109	70.8953	75.8718	99.484	79.2891	80.6727
FBgn0013548	1652.01	1526.05	1494.49	1840.96	1824.36	2017.97	1557.52	1894.43	-0.282626	0.0077675	0.0831834	l(2)dtl	2R	23702477	23705403	+	2653	protein_coding	-	-	1731	1709	1552	1709	1713	1952	34.7723	32.6985	31.7904	39.4493	38.7237	42.9324
FBgn0015582	422.784	365.215	375.549	475.052	487.773	451.769	387.849	471.531	-0.282069	0.0329588	0.185355	dare	2R	11290994	11293174	-	1681	protein_coding	-	-	443	409	390	441	458	437	14.0446	12.3503	12.6078	16.0659	16.3401	15.169
FBgn0033401	633.699	642.028	635.544	804.681	743.375	775.347	637.091	774.467	-0.281626	0.0080462	0.0850835	CG1968	2R	9286827	9289026	+	2087	protein_coding	-	-	664	719	660	747	698	750	16.9558	17.4876	17.1856	21.9196	20.0581	20.9692
FBgn0025608	2528.12	3033.34	2952.39	3885.52	3163.07	3296.78	2837.95	3448.45	-0.281024	0.0418134	0.209226	Faf	2L	18706010	18708688	-	2368	protein_coding	-	UBX	2649	3397	3066	3607	2970	3189	59.6175	72.8177	70.3611	93.2823	75.2198	78.5806
FBgn0040238	990.632	918.842	933.095	1238.8	1135.3	1079.28	947.523	1151.13	-0.280777	0.0127337	0.111234	Best1	3R	10161464	10170487	-	3314	protein_coding	-	-	1038	1029	969	1150	1066	1044	16.6924	15.7611	15.8896	21.251	19.2913	18.3819
FBgn0034982	677.6	745.61	743.394	911.325	894.605	826.003	722.202	877.311	-0.28043	0.0142272	0.118994	CG4065	2R	24135180	24138050	-	2539	protein_coding	-	-	710	835	772	846	840	799	14.9028	16.6935	16.5233	20.4053	19.8415	18.3623
FBgn0029665	825.527	815.26	804.06	1019.05	964.896	985.208	814.949	989.717	-0.28026	0.0046018	0.0621782	CG14270	X	3484605	3485378	-	774	protein_coding	-	-	865	913	835	946	906	953	59.5591	59.876	58.6256	74.8488	70.2012	71.8446
FBgn0030170	292.991	275.027	264.81	347.941	342.932	320.477	277.609	337.117	-0.28001	0.0418814	0.209339	CG2990	X	10010481	10014279	+	3683	protein_coding	-	-	307	308	275	323	322	310	4.44232	4.24494	4.05764	5.37076	5.24338	4.91137
FBgn0051163	1401.01	1216.19	1219.09	1676.15	1469.71	1511.41	1278.76	1552.42	-0.27981	0.0216925	0.149391	SKIP	3R	22133830	22296126	+	6833	protein_coding	-	SAM_1	1468	1362	1266	1556	1380	1462	11.4495	10.1179	10.0685	13.9455	12.1122	12.4847
FBgn0037215	1583.29	1904.65	2043.37	2398.96	2094.87	2213.36	1843.77	2235.73	-0.278045	0.0466549	0.219768	CG12582	3R	4197206	4204572	+	3247	protein_coding	-	-	1659	2133	2122	2227	1967	2141	27.2294	33.3451	35.5145	42.0023	36.3312	38.4748
FBgn0030362	1151.92	1247.45	1256.64	1452.09	1321.67	1657.17	1218.67	1476.98	-0.27741	0.0334197	0.186513	regucalcin	X	12012377	12017375	+	1708	protein_coding	-	-	1207	1397	1305	1348	1241	1603	37.6611	41.5175	41.5207	48.3322	43.5754	54.7631
FBgn0030323	584.072	627.741	557.546	702.345	754.025	688.508	589.786	714.959	-0.277252	0.0196464	0.141804	CG2371	X	11677344	11678589	-	1246	protein_coding	-	-	612	703	579	652	708	666	26.1762	28.6391	25.2524	32.0453	34.0779	31.1888
FBgn0051715	1037.4	1141.19	1162.28	1521.03	1351.49	1175.43	1113.62	1349.32	-0.276797	0.0485432	0.224318	CG31715	2L	10341616	10342523	+	580	protein_coding	-	-	1087	1278	1207	1412	1269	1137	99.8791	111.847	113.089	149.088	131.217	114.387
FBgn0037531	365.522	374.144	374.586	433.041	446.238	470.377	371.418	449.885	-0.276657	0.0237524	0.156576	CG10445	3R	7916599	7920299	-	3399	protein_coding	-	SNF2_N	383	419	389	402	419	455	6.00511	6.25728	6.21929	7.24285	7.39299	7.81093
FBgn0000077	405.606	401.826	400.586	545.071	470.733	447.634	402.672	487.813	-0.276436	0.0441866	0.214658	amx	X	9245915	9247336	-	1422	protein_coding	-	TM2	425	450	416	506	442	433	15.928	16.0633	15.8978	21.7914	18.6415	17.7677
FBgn0261270	3115.05	3010.12	3214.31	3730.4	4035.31	3543.85	3113.16	3769.85	-0.276146	0.00589579	0.0715953	SelD	2R	14268772	14270658	-	1887	protein_coding	-	-	3264	3371	3338	3463	3789	3428	92.1831	90.6796	96.1295	112.387	120.423	106.001
FBgn0002521	1336.11	1273.34	1334.64	1685.84	1598.57	1490.73	1314.7	1591.72	-0.275843	0.00770101	0.0831129	pho	4	1172469	1181628	-	2381	protein_coding	-	-	1400	1426	1386	1565	1501	1442	31.3359	30.4007	31.6334	40.2522	37.8075	35.3385
FBgn0038575	1567.07	1530.51	1663.01	1850.66	1917.01	1991.09	1586.86	1919.59	-0.274793	0.00465508	0.0623758	CG7208	3R	18183656	18185715	-	1744	protein_coding	-	-	1642	1714	1727	1718	1800	1926	50.1764	49.887	53.8131	60.327	61.8989	64.4395
FBgn0002641	600.297	570.593	695.247	774.519	738.05	743.299	622.045	751.956	-0.273977	0.0346721	0.190771	mal	X	20429675	20433210	+	3209	protein_coding	-	MOSC	629	639	722	719	693	719	10.4461	10.1077	12.2267	13.7213	12.9515	13.0738
FBgn0029854	1204.41	1339.42	1385.68	1772.02	1515.5	1462.82	1309.84	1583.45	-0.273563	0.0367562	0.196132	CG3566	X	6274972	6276724	-	1607	protein_coding	-	-	1262	1500	1439	1645	1423	1415	41.852	47.3803	48.6617	62.6881	53.1063	51.3787
FBgn0029514	402.743	425.935	407.326	499.828	495.228	497.256	412.001	497.437	-0.2716	0.0198563	0.142368	CG9166	3L	1351116	1352853	+	1618	protein_coding	-	DUF143	422	477	423	464	465	481	13.8998	14.9645	14.2071	17.562	17.2358	17.3464
FBgn0000394	356.933	375.93	364.957	469.666	437.718	417.654	365.94	441.679	-0.27097	0.033558	0.187059	cv	X	5690002	5693084	+	2053	protein_coding	-	-	374	421	379	436	411	404	9.70858	10.4092	10.0321	13.0057	12.0063	11.4825
FBgn0040337	545.898	518.802	550.805	656.025	611.314	681.272	538.502	649.537	-0.27079	0.0201564	0.143517	CG3021	X	1026791	1028290	+	1412	protein_coding	-	-	572	581	572	609	574	659	21.5891	20.8864	22.0142	26.413	24.38	27.2329
FBgn0003087	1575.66	1427.82	1421.31	1820.5	1715.73	1800.87	1474.93	1779.03	-0.270521	0.00793675	0.0844091	pim	2L	10362989	10364092	+	978	protein_coding	-	-	1651	1599	1476	1690	1611	1742	89.9666	82.9913	82.0143	105.824	98.7902	103.933
FBgn0039140	868.474	956.345	1032.28	1251.73	1120.39	1074.11	952.366	1148.74	-0.270378	0.0365395	0.195427	Miro	3R	24034362	24038847	-	3791	protein_coding	-	Ras	910	1071	1072	1162	1052	1039	12.7927	14.3403	15.3668	18.771	16.6425	15.9921
FBgn0034643	1131.88	1230.48	1351.01	1426.23	1445.21	1604.45	1237.79	1491.97	-0.269574	0.0288559	0.173985	CG10321	2R	21634679	21638399	+	3322	protein_coding	-	zf-AD	1186	1378	1403	1324	1357	1552	19.0265	21.0558	22.9509	24.4075	24.4984	27.2605
FBgn0039156	1451.59	1513.54	1624.49	1812.96	1887.19	1829.82	1529.88	1843.32	-0.268945	0.00667768	0.0760039	CG6178	3R	24152347	24154896	+	2008	protein_coding	-	AMP-binding	1521	1695	1687	1683	1772	1770	40.3681	42.8478	45.6555	51.3281	52.9245	51.4342
FBgn0066114	607.931	625.062	620.137	804.681	695.449	731.928	617.71	744.019	-0.268257	0.0226168	0.152284	GlcAT-I	X	4131211	4132833	+	1560	protein_coding	-	-	637	700	644	747	653	708	21.7615	22.777	22.4338	29.3245	25.1042	26.482
FBgn0031048	1807.57	1804.64	1881.6	2261.08	2207.76	2146.16	1831.27	2205	-0.267941	0.00239821	0.0442031	CG12237	X	19641191	19642869	-	1679	protein_coding	-	-	1894	2021	1954	2099	2073	2076	60.1177	61.0996	63.2435	76.559	74.0467	72.1471
FBgn0032420	558.304	495.585	594.138	708.808	657.109	617.176	549.342	661.031	-0.267293	0.0486262	0.224477	CG6583	2L	12171204	12172586	-	1071	protein_coding	-	-	585	555	617	658	617	597	29.1098	26.3043	31.3067	37.6245	34.5504	32.5257
FBgn0025628	1556.57	1771.61	1869.08	2251.38	2040.55	1963.18	1732.42	2085.04	-0.267211	0.0323627	0.184008	CG4199	X	2066435	2073483	-	3313	protein_coding	-	Pyr_redox_2	1631	1984	1941	2090	1916	1899	26.2365	30.3979	31.838	38.6331	34.6842	33.4461
FBgn0030670	1523.17	1519.79	1681.3	2066.1	1819.03	1798.8	1574.76	1894.65	-0.266815	0.0207404	0.145895	Pis	X	15701451	15703770	-	1652	protein_coding	-	-	1596	1702	1746	1918	1708	1740	51.4868	52.2965	57.435	71.1006	62.0062	61.4584
FBgn0026088	666.148	702.749	642.285	887.626	798.755	733.995	670.394	806.792	-0.266784	0.0377654	0.198424	CG14818	X	1879019	1879774	-	620	protein_coding	-	-	698	787	667	824	750	710	59.998	64.4326	58.4623	81.3899	72.5482	66.8204
FBgn0010382	3285.88	3211.93	2963.95	3810.11	3721.13	3851.92	3153.92	3794.39	-0.26669	0.00390471	0.056709	CycE	2L	15727581	15748150	-	5047	protein_coding	-	Cyclin_C	3443	3597	3078	3537	3494	3726	36.3561	36.1768	33.1419	42.9177	41.519	43.0776
FBgn0260986	880.88	760.79	793.468	869.314	1029.86	1028.63	811.713	975.934	-0.266099	0.0464091	0.219505	mei-38	X	1477063	1478482	+	1336	protein_coding	-	-	923	852	824	807	967	995	36.8187	32.371	33.5168	36.9915	43.4087	43.4569
FBgn0011705	1328.48	1234.94	1278.79	1726.78	1545.32	1348.07	1280.74	1540.06	-0.26594	0.0450731	0.215864	rost	2L	8985936	8989539	-	1671	protein_coding	-	-	1392	1383	1328	1603	1451	1304	44.3952	42.0115	43.1881	58.7478	52.0773	45.5348
FBgn0033608	1526.03	1620.7	1724.64	2081.18	1908.49	1867.04	1623.79	1952.24	-0.265724	0.014808	0.121836	CG13220	2R	11284283	11285098	+	816	protein_coding	-	-	1599	1815	1791	1932	1792	1806	104.431	112.904	119.274	144.995	131.706	129.143
FBgn0052250	1180.55	1153.69	1121.83	1455.32	1402.61	1296.38	1152.02	1384.77	-0.265343	0.010494	0.0987888	CG32250	3L	4318755	4321109	+	1401	protein_coding	-	Mito_carr	1237	1292	1165	1351	1317	1254	47.0549	46.8109	45.1887	59.0544	56.3774	52.2278
FBgn0027865	999.222	996.528	941.761	1332.52	1133.17	1064.81	979.17	1176.83	-0.265068	0.0432637	0.213455	Tsp96F	3R	25872900	25881427	-	3343	protein_coding	-	Tetraspannin	1047	1116	978	1237	1064	1030	16.691	16.9454	15.8981	22.6604	19.0881	17.9781
FBgn0015286	1818.07	1669.81	1748.71	2363.41	1968.13	1960.08	1745.53	2097.21	-0.264797	0.033179	0.185955	Rala	X	3704610	3719635	-	2751	protein_coding	-	Ras	1905	1870	1816	2194	1848	1896	36.9044	34.5043	35.873	48.8406	40.2873	40.2152
FBgn0015402	588.844	675.067	711.617	833.765	791.3	747.434	658.51	790.833	-0.264001	0.0436914	0.213958	ksr	3R	5478390	5483906	-	5517	protein_coding	-	Pkinase_Tyr	617	756	739	774	743	723	5.96012	6.95571	7.2792	8.59157	8.07687	7.64676
FBgn0029094	1792.3	1867.15	1699.6	2131.81	2112.97	2188.55	1786.35	2144.44	-0.263478	0.00494342	0.0645375	asf1	3L	19618894	19620398	+	1505	protein_coding	-	-	1878	2091	1765	1979	1984	2117	66.5016	70.5246	63.7309	80.5275	79.061	82.078
FBgn0033451	738.68	725.072	734.728	986.73	838.16	811.53	732.827	878.807	-0.261929	0.0398623	0.203991	CG1665	2R	9839776	9841163	+	1189	protein_coding	-	MOSC	774	812	763	916	787	785	34.6922	34.6655	34.8726	47.179	39.6963	38.5239
FBgn0025592	518.221	559.877	612.434	700.191	640.069	686.44	563.511	675.567	-0.261742	0.0392284	0.202315	Gyk	3L	202098	205844	-	1940	protein_coding	-	FGGY_N	543	627	636	650	601	664	14.9166	16.4055	17.8155	20.5185	18.5793	19.9714
FBgn0036847	593.616	651.851	586.434	738.97	722.074	733.995	610.634	731.68	-0.260517	0.0205167	0.145076	CG11577	3L	19094890	19096217	-	1328	protein_coding	-	-	622	730	609	686	678	710	24.9612	27.9028	24.9208	31.6345	30.6188	31.1963
FBgn0032407	1533.67	1743.92	1832.49	2211.53	1954.29	1950.77	1703.36	2038.86	-0.25931	0.0373706	0.197707	Pex19	2L	12091822	12095250	+	1596	protein_coding	-	-	1607	1953	1903	2053	1835	1887	53.6607	62.1144	64.796	78.7754	68.9541	68.9892
FBgn0023536	495.316	495.585	516.139	594.623	639.004	569.622	502.347	601.083	-0.258861	0.0284292	0.173209	CG3156	X	487878	490725	+	2345	protein_coding	-	ABC_membrane	519	555	536	552	600	551	11.795	12.0136	12.4212	14.4155	15.345	13.7104
FBgn0037465	387.473	415.22	424.659	495.52	477.123	495.188	409.117	489.277	-0.258091	0.032834	0.185144	CG1105	3R	7064186	7067136	-	1796	protein_coding	-	-	406	465	441	460	448	479	12.0474	13.1422	13.3436	15.6851	14.9599	15.5622
FBgn0010441	559.259	589.345	549.842	709.886	715.684	605.804	566.149	677.125	-0.257813	0.0452955	0.216342	pll	3R	27251131	27253182	-	1931	protein_coding	-	Pkinase	586	660	571	659	672	586	16.1729	17.3494	16.0693	20.8996	20.871	17.7075
FBgn0035603	1636.74	1730.53	1549.38	2081.18	1975.59	1822.58	1638.88	1959.78	-0.257768	0.0193693	0.140724	CG10635	3L	5367341	5368008	-	543	protein_coding	-	-	1715	1938	1609	1932	1855	1763	168.321	181.166	161.027	217.892	204.881	189.45
FBgn0053139	985.861	1163.51	1138.2	1409	1263.1	1259.16	1095.86	1310.42	-0.257763	0.0384253	0.199214	Ranbp11	2R	15682719	15687415	+	3395	protein_coding	-	-	1033	1303	1182	1308	1186	1218	16.2156	19.4817	18.9199	23.5941	20.9509	20.9339
FBgn0036545	403.697	473.262	448.733	548.303	531.438	505.526	441.897	528.423	-0.257469	0.0478818	0.222934	GXIVsPLA2	3L	15955096	15956465	+	1234	protein_coding	-	-	423	530	466	509	499	489	18.2683	21.8014	20.5217	25.2602	24.2517	23.1226
FBgn0039555	1271.22	1213.51	1392.42	1700.92	1527.22	1403.89	1292.38	1544.01	-0.256682	0.0445634	0.21518	mRpS22	3R	27916908	27918248	+	1341	protein_coding	-	-	1332	1359	1446	1579	1434	1358	52.9357	51.4415	58.5978	72.1088	64.1324	59.0899
FBgn0033566	901.876	790.257	810.801	1040.59	911.646	1036.9	834.311	996.378	-0.256295	0.0388552	0.200843	CG18004	2R	10885019	10886375	+	1242	protein_coding	-	-	945	885	842	966	856	1003	40.5493	36.1697	36.8411	47.6311	41.3342	47.1218
FBgn0031540	567.848	500.943	517.102	648.484	624.094	618.21	528.631	630.263	-0.253891	0.0330118	0.185355	CG3238	2L	3467342	3470004	-	2611	protein_coding	-	-	595	561	537	602	586	598	12.1446	10.9063	11.1766	14.1197	13.4601	13.364
FBgn0033871	443.78	418.792	449.696	529.99	548.478	485.884	437.423	521.451	-0.25359	0.0420363	0.209773	CG13339	2R	13824858	13825572	+	662	protein_coding	-	-	465	469	467	492	515	470	37.4342	35.9615	38.3355	45.5137	46.6559	41.4269
FBgn0039360	377.929	350.928	372.66	435.195	455.823	421.789	367.172	437.602	-0.253388	0.0431277	0.213217	CLS	3R	25685236	25687370	-	1572	protein_coding	-	CDP-OH_P_transf	396	393	387	404	428	408	13.425	12.69	13.3783	15.7385	16.3286	15.1443
FBgn0031312	1029.76	1149.22	1123.76	1317.44	1308.89	1310.85	1100.91	1312.39	-0.253348	0.0127902	0.111622	Tango14	2L	1158661	1160220	+	1272	protein_coding	-	-	1079	1287	1167	1223	1229	1268	45.2072	51.3587	49.857	58.8809	57.9458	58.1667
FBgn0040602	2587.29	2494	2465.14	3135.78	2897.88	2959.76	2515.48	2997.81	-0.253061	0.00501402	0.0647186	CG14545	3R	25850410	25851291	-	813	protein_coding	-	-	2711	2793	2560	2911	2721	2863	177.71	174.383	171.116	219.274	200.722	205.482
FBgn0052537	516.312	556.306	525.769	630.172	646.459	628.548	532.795	635.059	-0.253005	0.0230101	0.154042	CG32537	X	19273349	19276539	-	2442	protein_coding	-	-	541	623	546	585	607	608	11.8066	12.9499	12.1504	14.6705	14.9073	14.5278
FBgn0022349	1903.01	1693.92	1637.01	2051.02	2008.6	2172.01	1744.64	2077.21	-0.251794	0.0232723	0.155452	CG1910	3R	31747643	31751894	+	3199	protein_coding	-	-	1994	1897	1700	1904	1886	2101	33.2188	30.1007	28.8786	36.4492	35.3577	38.3225
FBgn0005696	701.459	714.357	658.655	829.457	791.3	847.713	691.491	822.823	-0.250732	0.0209486	0.146212	DNApol-alpha73	3R	27239163	27241228	+	2066	protein_coding	-	-	735	800	684	770	743	820	18.9596	19.6554	17.9915	22.8242	21.5683	23.1593
FBgn0005642	1434.41	1355.49	1426.12	1556.58	1695.49	1756.42	1405.34	1669.5	-0.248684	0.0164353	0.128071	wdn	3R	28807983	28811337	-	3184	protein_coding	-	-	1503	1518	1481	1445	1592	1699	25.157	24.2003	25.2769	27.7926	29.9866	31.136
FBgn0262731	889.47	771.506	817.541	1031.97	997.911	911.808	826.172	980.564	-0.247257	0.0414011	0.208108	pncr013:4	4	467497	471476	+	2046	lincRNA	-	-	932	864	849	958	937	882	24.2764	21.4354	22.5499	28.6744	27.4657	25.1539
FBgn0024998	769.219	708.999	806.949	883.317	871.175	956.261	761.723	903.585	-0.246814	0.0344604	0.189912	CG2685	X	2711756	2713960	-	1952	protein_coding	-	-	806	794	838	820	818	925	22.0054	20.6473	23.3295	25.7258	25.1322	27.6506
FBgn0026079	709.094	717.929	802.134	834.843	946.791	862.186	743.052	881.273	-0.246289	0.0437655	0.213958	Nsun2	X	4111156	4113734	-	2444	protein_coding	-	-	743	804	833	775	889	834	16.2017	16.6985	18.5219	19.4194	21.8151	19.9116
FBgn0019968	541.126	578.629	584.508	724.967	648.589	648.19	568.088	673.915	-0.246234	0.0401279	0.204824	Khc-73	2R	15515778	15532259	-	9177	protein_coding	-	Kinesin	567	648	607	673	609	627	3.29273	3.58424	3.59443	4.49106	3.97991	3.98666
FBgn0020369	1899.19	2112.71	2011.59	2609.02	2399.46	2135.82	2007.83	2381.43	-0.246039	0.0442805	0.214824	Rpt6	X	21316052	21317663	+	1404	protein_coding	-	AAA	1990	2366	2089	2422	2253	2066	75.5369	85.5402	80.8562	105.643	96.239	85.8629
FBgn0030572	628.928	687.569	615.323	741.125	781.715	766.043	643.94	762.961	-0.244349	0.0309244	0.179822	mRpS25	X	14582136	14582982	-	641	protein_coding	-	-	659	770	639	688	734	741	54.7899	60.9755	54.1733	65.7302	68.6744	67.4532
FBgn0004406	625.11	601.846	611.471	768.055	724.204	685.407	612.809	725.889	-0.244226	0.0303161	0.178687	tam	2L	13823980	13827772	-	3679	protein_coding	-	-	655	674	635	713	680	663	9.48822	9.29936	9.37964	11.8685	11.085	10.5154
FBgn0034314	792.124	736.681	749.172	860.696	860.525	975.903	759.326	899.041	-0.243954	0.036813	0.196209	nopo	2R	18180496	18182519	+	1674	protein_coding	-	-	830	825	778	799	808	944	26.4238	25.0162	25.2561	29.2298	28.9476	32.9048
FBgn0036689	760.63	705.428	701.988	817.607	872.24	876.659	722.682	855.502	-0.243592	0.0256364	0.163246	CG7730	3L	17027515	17029814	+	2123	protein_coding	-	-	797	790	729	759	819	848	20.007	18.8886	18.6603	21.8941	23.1361	23.3071
FBgn0023537	3456.72	3659.29	4005.86	4736.52	4151.4	4278.88	3707.29	4388.93	-0.243506	0.0327498	0.185136	CG17896	X	490787	493495	-	2231	protein_coding	-	Aldedh	3622	4098	4160	4397	3898	4139	86.5211	93.2385	101.329	120.696	104.785	108.253
FBgn0037707	1383.83	1393	1406.86	1574.89	1639.04	1737.81	1394.56	1650.58	-0.243265	0.011549	0.105395	RnpS1	3R	9552034	9553747	+	1370	protein_coding	-	RRM_1	1450	1560	1461	1462	1539	1681	56.4054	57.7999	57.9524	65.3524	67.3713	71.5961
FBgn0014023	899.013	938.486	1012.06	1156.93	1193.87	1021.39	949.852	1124.06	-0.242883	0.046708	0.219812	mRpL47	3R	9514822	9515908	-	905	protein_coding	-	-	942	1051	1051	1074	1121	988	55.4722	58.9491	63.1097	72.6759	74.2872	63.7017
FBgn0015239	1384.79	1468.9	1574.42	1801.11	1758.33	1679.92	1476.03	1746.45	-0.242681	0.0207219	0.145895	Hr78	3L	21494019	21497494	-	2420	protein_coding	-	Hormone_recep	1451	1645	1635	1672	1651	1625	31.954	34.5043	36.7151	42.3112	40.9156	39.1814
FBgn0038739	449.507	475.047	473.77	563.384	547.413	543.777	466.108	551.525	-0.242582	0.0333805	0.186481	CG4686	3R	19864496	19866869	+	1195	protein_coding	-	-	471	532	492	523	514	526	21.0052	22.5978	22.3738	26.8021	25.796	25.6839
FBgn0030240	689.053	701.856	768.431	909.171	836.03	808.428	719.78	851.21	-0.241964	0.0409319	0.207307	CG2202	X	10848757	10852327	+	3363	protein_coding	-	zf-AD	722	786	798	844	785	782	11.4415	11.8637	12.8949	15.3692	13.9991	13.5682
FBgn0011817	1227.32	1017.96	1099.68	1360.52	1323.8	1269.5	1114.99	1317.94	-0.241425	0.0440841	0.214658	nmo	3L	7979046	8054147	+	6945	protein_coding	-	Pkinase	1286	1140	1142	1263	1243	1228	9.86829	8.33212	8.93585	11.1369	10.7339	10.3174
FBgn0023513	686.19	727.751	669.248	862.85	810.47	789.82	694.396	821.047	-0.241332	0.0297977	0.177127	CG14803	X	1868870	1872408	+	3419	protein_coding	-	-	719	815	695	801	761	764	11.2074	12.0999	11.0466	14.3472	13.3488	13.0388
FBgn0032029	874.2	939.379	984.131	1191.4	1043.71	1072.05	932.57	1102.38	-0.241265	0.0409566	0.207307	CG17292	2L	8370454	8374250	+	2079	protein_coding	-	Lipase	916	1052	1022	1106	980	1037	23.4809	25.6853	26.714	32.5788	28.2702	29.1049
FBgn0001977	788.307	821.511	797.319	1022.28	916.971	905.605	802.379	948.285	-0.2408	0.0304398	0.179165	CIAPIN1	2L	15036293	15038861	-	2358	protein_coding	-	-	826	920	828	949	861	876	18.6685	19.8046	19.0822	24.6466	21.8986	21.6772
FBgn0032596	3360.32	3552.14	3387.64	3945.84	4122.64	4087.63	3433.37	4052.04	-0.238975	0.0046318	0.0623758	Prosbeta4	2L	16731180	16732133	-	815	protein_coding	-	Proteasome	3521	3978	3518	3663	3871	3954	230.24	247.759	234.574	275.242	284.854	283.088
FBgn0023177	1448.73	1413.53	1457.9	1737.55	1644.37	1716.1	1440.05	1699.34	-0.238923	0.00830099	0.0866867	Pp4-19C	X	20421087	20424002	-	2213	protein_coding	-	Metallophos	1518	1583	1514	1613	1544	1660	36.5564	36.3097	37.178	44.6363	41.843	43.7692
FBgn0039258	1040.26	1183.15	1034.2	1317.44	1248.19	1276.74	1085.87	1280.79	-0.237865	0.0329974	0.185355	beta4GalT7	3R	25023256	25024482	+	1099	protein_coding	-	-	1090	1325	1074	1223	1172	1235	52.8569	61.1985	53.1066	68.1496	63.9568	65.571
FBgn0025381	1851.47	1737.67	1851.75	2188.9	2192.85	2027.27	1813.63	2136.34	-0.236308	0.0144084	0.119966	rush	X	1478552	1481420	+	2721	protein_coding	-	FYVE	1940	1946	1923	2032	2059	1961	37.9967	36.3025	38.4054	45.733	45.3821	42.0525
FBgn0030809	749.178	721.501	819.467	858.541	920.166	918.011	763.382	898.906	-0.236102	0.038856	0.200843	CG9086	X	16956232	16968679	-	7096	protein_coding	-	zf-UBR1	785	808	851	797	864	888	5.89562	5.7799	6.51716	6.87827	7.30226	7.302
FBgn0266053	1288.39	1234.94	1334.64	1498.41	1566.62	1478.33	1285.99	1514.45	-0.236037	0.0148965	0.121836	Patr-1	3R	17043564	17048421	+	4285	protein_coding	-	-	1350	1383	1386	1391	1471	1430	16.7902	16.383	17.5774	19.8798	20.5882	19.4728
FBgn0031435	1919.23	1788.57	1889.3	2191.06	2223.73	2176.14	1865.7	2196.98	-0.235911	0.00817764	0.0855921	Elba2	2L	2577687	2579179	+	1493	protein_coding	-	-	2011	2003	1962	2034	2088	2105	71.7836	68.0995	71.4137	83.4307	83.8741	82.2687
FBgn0010173	2862.15	3071.74	2992.84	3454.63	3500.68	3545.92	2975.57	3500.41	-0.234312	0.00599787	0.0718203	RpA-70	3R	8262120	8264451	-	2135	protein_coding	-	tRNA_anti	2999	3440	3108	3207	3287	3430	74.8603	81.7868	79.1089	91.989	92.3334	93.743
FBgn0033761	1105.16	1117.08	1173.83	1407.92	1362.14	1219.88	1132.02	1329.98	-0.232425	0.0364775	0.195209	CG8778	2R	12651301	12652487	-	1124	protein_coding	-	ECH	1158	1251	1219	1307	1279	1180	54.9054	56.4955	58.9358	71.2105	68.2435	61.2573
FBgn0039013	457.142	462.546	428.511	519.218	517.593	546.878	449.4	527.896	-0.232144	0.049696	0.227414	CG4813	3R	22724884	22726414	-	1531	protein_coding	-	-	479	518	445	482	486	529	16.6738	17.1742	15.7953	19.28	19.0379	20.1615
FBgn0035266	1377.15	1381.39	1520.49	1736.47	1614.55	1670.61	1426.34	1673.88	-0.230965	0.0245341	0.159119	Gk	3L	1738407	1745421	+	2844	protein_coding	-	FGGY_N	1443	1547	1579	1612	1516	1616	27.0402	27.6111	30.1713	34.7112	31.9688	33.1554
FBgn0037354	1299.85	1433.18	1415.53	1672.92	1669.93	1520.71	1382.85	1621.19	-0.229233	0.0316552	0.182052	CG12171	3R	5633627	5634640	+	1014	protein_coding	-	-	1362	1605	1470	1553	1568	1471	71.5834	80.3452	78.781	93.7925	92.7396	84.6481
FBgn0030500	598.388	544.697	548.879	646.33	650.719	685.407	563.988	660.818	-0.228866	0.0468231	0.219888	Ndc80	X	13609671	13612062	-	2200	protein_coding	-	-	627	610	570	600	611	663	15.1886	14.0744	14.0797	16.7018	16.6562	17.5846
FBgn0016641	690.961	710.785	651.915	798.217	814.73	793.955	684.554	802.301	-0.228722	0.0316095	0.182032	PTP-ER	2R	21619321	21624446	-	5069	protein_coding	-	Y_phosphatase	724	796	677	741	765	768	7.61184	7.97101	7.25786	8.95222	9.05099	8.84059
FBgn0037739	734.862	735.788	702.951	792.831	900.995	852.882	724.534	848.903	-0.228518	0.0422366	0.210278	CG12948	3R	9746167	9747744	-	1519	protein_coding	-	-	770	824	730	736	846	825	27.0151	27.5355	26.116	29.6725	33.4018	31.6912
FBgn0027597	613.658	629.527	625.915	744.356	740.18	705.049	623.033	729.862	-0.228149	0.0308601	0.179822	CG17712	2L	1750687	1752122	-	1436	protein_coding	-	GFO_IDH_MocA	643	705	650	691	695	682	23.8633	24.9205	24.5981	29.4685	29.026	27.7123
FBgn0028997	535.4	540.232	499.769	630.172	605.989	607.872	525.134	614.677	-0.226873	0.0449233	0.215645	nmdyn-D7	3R	9679939	9681502	+	1392	protein_coding	-	NDK	561	605	519	585	569	588	21.4781	22.0617	20.2614	25.7366	24.5149	24.6479
FBgn0039698	783.535	831.333	740.506	969.495	906.321	880.794	785.124	918.87	-0.226559	0.0464948	0.219573	CG7789	3R	29803196	29804389	+	1130	protein_coding	-	-	821	931	769	900	851	852	38.7202	41.821	36.982	48.7752	45.1656	43.995
FBgn0031143	1229.22	1183.15	1169.98	1425.16	1443.08	1322.22	1194.12	1396.82	-0.226131	0.023018	0.154042	CG1532	X	21026125	21028361	-	1236	protein_coding	-	-	1288	1325	1215	1323	1355	1279	55.5355	54.4152	53.4195	65.5505	65.7473	60.3802
FBgn0033309	1407.69	1553.73	1488.71	1718.16	1715.73	1769.86	1483.38	1734.58	-0.225594	0.0193366	0.140724	CG8735	2R	8596972	8599962	-	2004	protein_coding	-	-	1475	1740	1546	1595	1611	1712	39.2254	44.0732	41.9231	48.7414	48.212	49.8481
FBgn0026737	803.577	846.513	779.986	999.657	912.711	929.383	810.025	947.25	-0.225488	0.0380737	0.198886	CG6171	3R	15362796	15363857	-	1001	protein_coding	-	-	842	948	810	928	857	899	44.8282	48.0725	43.9737	56.7739	51.3457	52.4044
FBgn0004914	932.416	933.129	946.576	1170.93	1018.15	1097.89	937.374	1095.66	-0.225082	0.0388403	0.200843	Hnf4	2L	8687226	8709611	-	5377	protein_coding	-	Hormone_recep	977	1045	983	1087	956	1062	9.6834	9.86505	9.93472	12.3801	10.6629	11.5246
FBgn0016672	1792.3	1889.47	1896.04	2212.6	2165.16	2139.96	1859.27	2172.57	-0.224601	0.0110379	0.102216	Ipp	3R	13958789	13960474	+	1402	protein_coding	-	-	1878	2116	1969	2054	2033	2070	71.3873	76.6109	76.3203	89.7196	86.9654	86.1519
FBgn0020236	2815.38	2873.5	2620.18	3357.68	3209.93	3134.47	2769.69	3234.03	-0.223502	0.0180291	0.134375	ATPCL	2R	15993531	16001290	-	4339	protein_coding	-	Citrate_synt	2950	3218	2721	3117	3014	3032	36.2331	37.646	34.0785	43.9928	41.6592	40.7739
FBgn0037149	638.471	649.172	646.137	699.113	795.56	762.941	644.593	752.538	-0.223431	0.0495301	0.227224	CG14561	3L	22065907	22067216	+	1310	protein_coding	-	-	669	727	671	649	747	738	27.2162	28.1699	27.8351	30.3395	34.1985	32.8721
FBgn0033005	2724.72	2623.48	2783.88	3125	3317.5	3042.46	2710.69	3161.65	-0.222058	0.0158388	0.125552	CG3107	2R	5090581	5095090	+	4128	protein_coding	-	-	2855	2938	2891	2901	3115	2943	36.8587	36.1273	38.0584	43.0371	45.2559	41.6
FBgn0259168	2283.8	2328.8	2333.22	2774.91	2815.88	2506.96	2315.27	2699.25	-0.221299	0.0233084	0.155535	mnb	X	17862697	17887222	-	6945	protein_coding	-	Pkinase	2393	2608	2423	2576	2644	2425	18.363	19.0615	18.9593	22.7148	22.8321	20.3743
FBgn0027548	1363.79	1241.2	1450.2	1567.35	1600.7	1556.9	1351.73	1574.98	-0.220759	0.0419954	0.209682	nito	2R	7962463	7969805	+	4475	protein_coding	-	RRM_1	1429	1390	1506	1455	1503	1506	17.0182	15.7668	18.2883	19.9115	20.143	19.637
FBgn0042083	1024.99	1088.5	1084.28	1343.29	1211.98	1169.22	1065.92	1241.5	-0.219796	0.0480946	0.223283	CG3267	2R	6746381	6748954	+	2141	protein_coding	-	Carboxyl_trans	1074	1219	1126	1247	1138	1131	26.7338	28.9008	28.5801	35.6685	31.8774	30.824
FBgn0004390	891.378	896.518	883.985	1069.68	1016.02	1023.46	890.627	1036.38	-0.218574	0.024583	0.159212	RasGAP1	3L	9839093	9855285	-	5434	protein_coding	-	C2	934	1004	918	993	954	990	9.1601	9.37858	9.18048	11.1909	10.529	10.6306
FBgn0033845	1702.59	1713.56	1649.53	1951.92	1964.94	1975.58	1688.56	1964.15	-0.218061	0.0110913	0.102506	mars	2R	13500621	13506011	+	4815	protein_coding	-	-	1784	1919	1713	1812	1845	1911	19.7457	20.2303	19.3332	23.0461	22.9804	23.1583
FBgn0031988	1414.37	1528.72	1549.38	1797.87	1755.13	1672.68	1497.49	1741.9	-0.218003	0.0288594	0.173985	CG8668	2L	8127001	8133989	+	3215	protein_coding	-	Galactosyl_T	1482	1712	1609	1669	1648	1618	24.5663	27.03	27.1968	31.7914	30.7421	29.3657
FBgn0030346	830.299	775.077	781.912	928.56	945.726	900.436	795.763	924.907	-0.217025	0.0354635	0.192605	CG11802	X	11871299	11872779	-	1481	protein_coding	-	-	870	868	812	862	888	871	31.3067	29.75	29.795	35.644	35.9596	34.3167
FBgn0085437	808.348	864.372	926.354	1015.81	996.846	1007.95	866.358	1006.87	-0.216886	0.0474154	0.221768	CG34408	X	10220110	10230088	+	6751	protein_coding	-	-	847	968	962	943	936	975	6.68634	7.2783	7.74371	8.55418	8.31505	8.42711
FBgn0011648	1485.95	1378.71	1507.97	1761.25	1609.22	1701.63	1457.54	1690.7	-0.21423	0.0357934	0.193679	Mad	2L	3146056	3159643	-	3412	protein_coding	-	MH2	1557	1544	1566	1635	1511	1646	24.3194	22.97	24.9416	29.3456	26.5591	28.149
FBgn0026576	2176.91	2129.68	2139.67	2575.62	2324.91	2573.12	2148.75	2491.22	-0.213387	0.0264333	0.166301	CG5991	3R	24050783	24053592	+	2110	protein_coding	-	-	2281	2385	2222	2391	2183	2489	57.6124	57.3758	57.2274	69.3956	62.0481	68.8311
FBgn0028965	895.196	889.374	946.576	1049.21	1073.53	1043.1	910.382	1055.28	-0.213193	0.0309001	0.179822	A16	2L	13019575	13021312	-	1366	protein_coding	-	-	938	996	983	974	1008	1009	36.5953	37.0111	39.1061	43.666	44.2555	43.1006
FBgn0086378	1230.18	1207.26	1115.09	1455.32	1347.23	1314.99	1184.18	1372.51	-0.212766	0.0480848	0.223283	Alg-2	3R	3623143	3627690	+	1290	protein_coding	-	-	1289	1352	1158	1351	1265	1272	53.2521	53.1998	48.7822	64.1358	58.8109	57.536
FBgn0011704	3375.59	3115.49	3108.39	3479.41	3819.11	3819.88	3199.82	3706.13	-0.211982	0.0327212	0.185136	RnrS	2R	11983145	11985393	-	1593	protein_coding	-	-	3537	3489	3228	3230	3586	3695	118.329	111.175	110.118	124.171	135.006	135.345
FBgn0025352	3800.29	4037.9	4088.67	4847.47	4607.22	4356.42	3975.62	4603.7	-0.211565	0.0273944	0.169805	Thiolase	2R	23866648	23868603	-	1593	protein_coding	-	Thiolase_N	3982	4522	4246	4500	4326	4214	133.217	144.091	144.846	172.994	162.865	154.355
FBgn0030834	1463.04	1548.37	1643.75	1761.25	1841.4	1781.23	1551.72	1794.63	-0.209841	0.0359108	0.193859	CG8675	X	17248372	17249502	-	1071	protein_coding	-	-	1533	1734	1707	1635	1729	1723	76.2827	82.1831	86.6136	93.4895	96.8195	93.8725
FBgn0002948	1058.39	984.027	987.02	1162.32	1164.05	1176.46	1009.81	1167.61	-0.209582	0.0327487	0.185136	nod	X	11580772	11585750	+	2449	protein_coding	-	Kinesin	1109	1102	1025	1079	1093	1138	24.1333	22.841	22.7445	26.9816	26.7663	27.1141
FBgn0032160	1529.85	1594.8	1546.49	1796.8	1760.46	1843.26	1557.05	1800.17	-0.209273	0.0190693	0.139429	CG4598	2L	9918618	9920120	+	1216	protein_coding	-	ECH	1603	1786	1606	1668	1653	1783	70.2543	74.554	71.7718	84.0035	81.5261	85.5579
FBgn0013764	1264.54	1271.56	1399.16	1498.41	1524.02	1514.51	1311.75	1512.31	-0.205397	0.0397248	0.203951	Chi	2R	24031538	24033943	-	2246	protein_coding	-	-	1325	1424	1453	1391	1431	1465	31.4398	32.1827	35.1559	37.9273	38.2109	38.0601
FBgn0028687	3541.65	3560.18	3386.68	4245.31	4042.76	3803.34	3496.17	4030.47	-0.205097	0.0295361	0.17617	Rpt1	2R	7652440	7653954	-	1515	protein_coding	-	AAA	3711	3987	3517	3941	3796	3679	130.542	133.585	126.154	159.305	150.269	141.697
FBgn0034750	951.503	911.698	923.465	1059.98	1089.5	1061.71	928.889	1070.4	-0.204643	0.0333084	0.186342	CG3732	2R	22638807	22640201	-	1262	protein_coding	-	zf-RanBP	997	1021	959	984	1023	1027	42.1026	41.0666	41.2954	47.7497	48.6153	47.4847
FBgn0038039	1059.35	1089.39	1126.65	1294.81	1270.55	1208.51	1091.8	1257.96	-0.204319	0.0381117	0.198886	CG5196	3R	12408316	12411768	+	2180	protein_coding	-	-	1110	1220	1170	1202	1193	1169	27.1356	28.4071	29.1656	33.7662	32.8202	31.2896
FBgn0029958	1599.52	1576.94	1656.27	1838.81	1826.49	1898.05	1610.91	1854.45	-0.203232	0.0226261	0.152284	Pdp	X	7731779	7734651	-	2170	protein_coding	-	PP2C	1676	1766	1720	1707	1715	1836	41.1611	41.3099	43.0736	48.1735	47.3982	49.3691
FBgn0035122	765.402	795.615	745.32	895.167	897.8	862.186	768.779	885.051	-0.202925	0.0481156	0.223283	mRpL17	3L	264779	265932	+	1092	protein_coding	-	-	802	891	774	831	843	834	39.1404	41.4169	38.5177	46.6029	46.298	44.5642
FBgn0086683	1411.51	1388.53	1450.2	1686.92	1601.77	1580.67	1416.75	1623.12	-0.196206	0.0351501	0.191996	Spf45	2L	23066874	23068386	-	1444	protein_coding	-	G-patch	1479	1555	1506	1566	1504	1529	54.5851	54.6621	56.6761	66.414	62.4651	61.7849
FBgn0034259	3698.17	3557.5	3700.6	4354.11	4212.1	3960.47	3652.09	4175.56	-0.193244	0.0322583	0.183805	P32	2R	17671309	17672640	-	1154	protein_coding	-	-	3875	3984	3843	4042	3955	3831	178.953	175.241	180.97	214.499	205.541	193.709
FBgn0035321	1024.04	1035.82	1061.17	1178.47	1175.77	1210.58	1040.34	1188.27	-0.191887	0.0406257	0.206185	CG1275	3L	2252744	2257423	-	2093	protein_coding	-	Cytochrom_B561	1073	1160	1102	1094	1104	1171	27.3214	28.1327	28.6124	32.0098	31.6342	32.646
FBgn0016053	4425.4	4138.81	4408.37	5010.13	4904.35	4889.85	4324.19	4934.78	-0.190608	0.0232115	0.155225	pgc	2R	22330200	22332813	+	1212	protein_coding	-	-	4637	4635	4578	4651	4605	4730	203.896	194.12	205.265	235.006	227.868	227.72
FBgn0261396	3118.87	3240.5	2949.5	3660.38	3386.72	3576.93	3102.96	3541.35	-0.190576	0.044742	0.215424	Rpn3	2L	19051790	19053681	+	1831	protein_coding	-	-	3268	3629	3063	3398	3180	3460	95.1189	100.605	90.9077	113.65	104.159	110.263
FBgn0032262	1114.7	1192.98	1160.35	1284.04	1332.32	1337.73	1156.01	1318.03	-0.189155	0.0485739	0.224348	CG7384	2L	10507859	10510453	-	2261	protein_coding	-	-	1168	1336	1205	1192	1251	1294	27.5306	29.9936	28.962	32.2857	33.1829	33.3946
FBgn0029134	4248.84	4268.28	4404.52	5069.38	4804.24	4838.16	4307.21	4903.93	-0.187184	0.022942	0.153868	Prosbeta5	2R	10819978	10821178	+	1139	protein_coding	-	Proteasome	4452	4780	4574	4706	4511	4680	208.307	213.023	218.23	253.025	237.523	239.753
FBgn0027529	2177.86	2182.36	2280.26	2476.52	2546.43	2474.91	2213.49	2499.29	-0.17523	0.040166	0.204864	CG8920	2R	20319180	20325973	+	4552	protein_coding	-	-	2282	2444	2368	2299	2391	2394	26.7169	27.2535	28.2697	30.9294	31.5017	30.6877
FBgn0262736	20061.7	18605.4	19248.3	16988.8	17689.8	17005.9	19305.2	17228.2	0.164208	0.0465751	0.219728	Vha16-1	2R	6625242	6633090	-	3077	protein_coding	-	-	21021	20836	19989	15771	16610	16450	364.082	343.724	353.025	313.882	323.742	311.947
FBgn0010412	39630.1	37745.7	38364.7	31811.3	34593.5	35588.4	38580.2	33997.7	0.182413	0.0454221	0.216521	RpS19a	X	16637894	16639249	+	1254	protein_coding	-	-	41525	42271	39841	29531	32482	34425	1764.76	1711.07	1726.53	1442.17	1553.47	1601.84
FBgn0031436	1790.39	1785	1894.12	1602.9	1555.97	1648.9	1823.17	1602.59	0.185928	0.0454796	0.216661	CG3214	2L	2579201	2580172	-	733	protein_coding	-	Complex1_17_2kD	1876	1999	1967	1488	1461	1595	136.396	138.43	145.829	124.318	119.537	126.969
FBgn0001989	2400.23	2460.96	2298.55	2042.4	2153.44	2097.57	2386.58	2097.81	0.18613	0.038756	0.200663	l(2)35Di	2L	15749319	15751078	-	992	protein_coding	-	-	2515	2756	2387	1896	2022	2029	135.114	141.023	130.762	117.047	122.244	119.347
FBgn0015834	5719.52	5794.33	6138.78	4829.16	5296.28	5329.22	5884.21	5151.55	0.191799	0.04417	0.214658	Trip1	2L	4966367	4967775	-	1177	protein_coding	-	-	5993	6489	6375	4483	4973	5155	271.357	279.849	294.338	233.253	253.396	255.561
FBgn0039757	53092.4	51463.2	52118.5	44953.3	46376.8	45385.7	52224.7	45571.9	0.196584	0.00709346	0.0787953	RpS7	3R	30206447	30209020	-	1139	protein_coding	-	-	55631	57633	54124	41731	43546	43902	2602.95	2568.45	2582.31	2243.73	2292.88	2249.07
FBgn0260747	6209.11	6057.75	6913.95	5658.62	5505.02	5558.72	6393.6	5574.12	0.197846	0.0433978	0.213455	CG5010	X	17149001	17150647	+	1290	protein_coding	-	-	6506	6784	7180	5253	5169	5377	268.78	266.943	302.466	249.375	240.311	243.216
FBgn0021967	3011.98	2922.61	2893.65	2418.35	2616.72	2656.86	2942.75	2563.98	0.19872	0.0319744	0.182905	Pdsw	2L	3466157	3467334	+	738	protein_coding	-	-	3156	3273	3005	2245	2457	2570	227.905	225.119	221.274	186.292	199.667	203.198
FBgn0031739	1164.33	1133.15	1138.2	945.796	1039.45	1002.78	1145.23	996.008	0.201314	0.0454268	0.216521	CG14005	2L	5800517	5801975	-	1396	protein_coding	-	-	1220	1269	1182	878	976	970	46.5744	46.1423	46.0123	38.5162	41.9297	40.5442
FBgn0010217	20219.2	19673.4	20900.7	17044.8	18149.8	17642.8	20264.4	17612.5	0.202341	0.0138188	0.1168	ATPsyn-beta	4	1031484	1034917	+	2386	protein_coding	-	ATP-synt_ab	21186	22032	21705	15823	17042	17066	473.208	468.712	494.346	406.119	428.358	417.353
FBgn0038195	1471.63	1399.25	1485.83	1175.24	1317.41	1287.08	1452.24	1259.91	0.204777	0.0495408	0.227224	CG3061	3R	14032371	14035041	+	1981	protein_coding	-	DnaJ	1542	1567	1543	1091	1237	1245	41.4833	40.152	42.3276	33.7268	37.4492	36.6714
FBgn0036537	2070.02	1920.73	1863.3	1666.45	1788.15	1617.89	1951.35	1690.83	0.206764	0.0483273	0.223768	CG18081	3L	15833795	15835388	-	1002	protein_coding	-	-	2169	2151	1935	1547	1679	1565	115.363	108.967	104.943	94.5491	100.494	91.1358
FBgn0026083	4682.12	4232.57	4139.71	3611.91	3746.69	3951.17	4351.46	3769.92	0.206914	0.0445118	0.215149	tyf	X	4117020	4130016	+	11263	protein_coding	-	-	4906	4740	4299	3353	3518	3822	23.2138	21.3623	20.7422	18.2312	18.7326	19.8006
FBgn0019925	2731.4	2497.57	2460.33	2201.83	2253.55	2200.95	2563.1	2218.78	0.208093	0.0295049	0.17617	Surf4	3R	15343653	15346176	-	1641	protein_coding	-	SURF4	2862	2797	2555	2044	2116	2129	92.9468	86.518	84.6105	76.2794	77.3329	75.7024
FBgn0028342	5927.57	5610.38	5790.2	4520	5207.88	5258.92	5776.05	4995.6	0.209373	0.0488435	0.224583	l(1)G0230	X	10212970	10217393	+	3817	protein_coding	-	-	6211	6283	6013	4196	4890	5087	86.7187	83.5541	85.6074	67.3206	76.8323	77.7646
FBgn0042693	2614.96	2534.18	2469.96	2025.17	2329.17	2233	2539.7	2195.78	0.209887	0.0427953	0.212186	PP2A-B'	3R	18167757	18180049	+	7793	protein_coding	-	-	2740	2838	2565	1880	2187	2160	18.7378	18.4855	17.8865	14.7737	16.8307	16.173
FBgn0261599	38614.6	36818	37838	31942.7	34460.4	31463.6	37756.9	32622.2	0.210882	0.0151394	0.122413	RpS29	3R	9778042	9779528	+	1007	protein_coding	-	-	40461	41232	39294	29653	32357	30435	2141.31	2078.39	2120.5	1803.32	1927.06	1763.54
FBgn0058042	4702.16	4119.16	4042.45	3653.92	3697.7	3759.92	4287.92	3703.85	0.211218	0.0447994	0.215424	CG40042	2L	23312465	23313578	-	893	protein_coding	-	-	4927	4613	4198	3392	3472	3637	294.039	262.213	255.466	232.616	233.177	237.648
FBgn0001316	2467.04	2352.02	2417.96	2009.01	2241.84	1998.33	2412.34	2083.06	0.211713	0.0353217	0.192478	klar	3L	434083	540614	-	11717	protein_coding	-	-	2585	2634	2511	1865	2105	1933	11.7576	11.411	11.6459	9.74759	10.7744	9.62626
FBgn0040529	5933.3	5888.98	5947.16	4941.19	5110.97	5286.83	5923.14	5113	0.212158	0.00888516	0.089745	CG9603	3R	8339944	8341043	-	697	protein_coding	-	-	6217	6595	6176	4587	4799	5114	475.359	480.291	481.523	403.024	412.929	428.125
FBgn0030504	2882.19	2806.53	2968.76	2257.85	2631.63	2580.35	2885.83	2489.94	0.212781	0.0487861	0.224577	CG2691	X	13619276	13624408	-	4545	protein_coding	-	NUC173	3020	3143	3083	2096	2471	2496	35.4117	35.1021	36.8622	28.2418	32.6059	32.0445
FBgn0023169	1659.64	1638.56	1691.9	1351.91	1519.76	1433.87	1663.37	1435.18	0.212797	0.032998	0.185355	AMPKalpha	X	1375536	1378896	+	2853	protein_coding	-	Pkinase	1739	1835	1757	1255	1427	1387	32.4841	32.648	33.4666	26.9387	29.9971	28.3672
FBgn0025800	1942.14	1812.68	1859.45	1601.82	1627.33	1614.79	1871.42	1614.65	0.212828	0.0182802	0.135631	Smox	X	8137041	8142279	-	4521	protein_coding	-	MH2	2035	2030	1931	1487	1528	1562	23.9885	22.7921	23.2108	20.1424	20.2696	20.1599
FBgn0032511	2345.83	2308.27	2171.44	1832.34	1937.25	2116.18	2275.18	1961.92	0.21365	0.0468006	0.219888	CG9306	2L	13370103	13371110	-	871	protein_coding	-	-	2458	2585	2255	1701	1819	2047	150.396	150.649	140.692	119.597	125.248	137.133
FBgn0030853	2183.59	2303.8	2376.55	1895.9	1994.76	2024.17	2287.98	1971.61	0.214655	0.0235841	0.156135	CG5703	X	17632089	17633509	+	1064	protein_coding	-	-	2288	2580	2468	1760	1873	1958	114.601	123.084	126.051	101.299	105.573	107.378
FBgn0005593	53539	49324.6	51212.4	42054.5	44827.2	45717.6	51358.6	44199.8	0.216562	0.0153857	0.12354	RpL7	2L	10201004	10202321	+	1167	protein_coding	-	-	56099	55238	53183	39040	42091	44223	2561.87	2402.65	2476.53	2048.68	2163.09	2211.16
FBgn0031912	2487.08	2321.66	2499.81	2081.18	2135.34	2065.52	2436.18	2094.01	0.218259	0.0158944	0.125552	CG5261	2L	7426866	7430329	+	2451	protein_coding	-	Biotin_lipoyl	2606	2600	2596	1932	2005	1998	56.6636	53.8459	57.5577	48.2724	49.0601	47.5658
FBgn0028541	1132.83	1206.37	1071.76	992.116	940.401	997.613	1136.99	976.71	0.219405	0.0414633	0.208108	TM9SF4	2L	13746952	13773905	+	2669	protein_coding	-	-	1187	1351	1113	921	883	965	23.7015	25.6939	22.6615	21.1323	19.8413	21.097
FBgn0035388	2061.43	1791.25	1886.41	1571.66	1606.03	1746.08	1913.03	1641.26	0.220873	0.0492277	0.226125	CG2162	3L	3035196	3040469	+	2580	protein_coding	-	-	2160	2006	1959	1459	1508	1689	44.6177	39.467	41.2626	34.6314	35.0541	38.199
FBgn0031126	3177.09	2993.16	2782.91	2387.11	2737.07	2534.87	2984.39	2553.02	0.225233	0.0444783	0.215149	Cyp6v1	X	20657122	20661425	+	3026	protein_coding	-	p450	3329	3352	2890	2216	2570	2452	58.6298	56.2287	51.9004	44.8472	50.9356	47.2818
FBgn0262742	2472.76	2357.38	2376.55	1995	2032.03	2136.86	2402.23	2054.63	0.225396	0.012465	0.10982	Fas1	3R	16625238	16639771	+	4871	protein_coding	-	-	2591	2640	2468	1852	1908	2067	28.348	27.5111	27.534	23.284	23.4919	24.7608
FBgn0261279	1477.36	1342.99	1276.87	1113.84	1170.44	1219.88	1365.74	1168.05	0.225471	0.0472757	0.221336	lqfR	3R	22411301	22419051	+	5967	protein_coding	-	-	1548	1504	1326	1034	1099	1180	13.8257	12.7942	12.0762	10.612	11.0458	11.539
FBgn0036728	5634.58	5725.57	5379.98	4531.85	4811.7	4972.56	5580.04	4772.04	0.225667	0.0130528	0.112882	CG7580	3L	17474761	17476124	+	975	protein_coding	-	-	5904	6412	5587	4207	4518	4810	322.712	333.82	311.398	264.242	277.907	287.861
FBgn0027552	1676.82	1621.59	1558.05	1391.76	1300.37	1460.75	1618.82	1384.3	0.225732	0.0294061	0.17596	CG10863	3L	3941008	3942465	-	1089	protein_coding	-	Aldo_ket_red	1757	1816	1618	1292	1221	1413	85.9839	84.6468	80.7407	72.6557	67.2427	75.7106
FBgn0260972	1644.37	1609.09	1537.83	1280.81	1395.16	1420.44	1597.1	1365.47	0.225994	0.0267198	0.167306	alc	2R	9135375	9137933	-	1544	protein_coding	-	-	1723	1802	1597	1189	1310	1374	59.4718	59.2421	56.2082	47.1595	50.884	51.9256
FBgn0035422	32977.2	30413.7	30707.4	24469	27370.7	28596.9	31366.1	26812.2	0.226308	0.0329131	0.185355	RpL28	3L	3220911	3222960	-	1382	protein_coding	-	-	34554	34060	31889	22715	25700	27662	1332.49	1251.01	1253.93	1006.56	1115.28	1167.93
FBgn0028516	1603.34	1579.62	1507.01	1211.87	1396.22	1392.52	1563.32	1333.54	0.22929	0.0398531	0.203991	ZnT35C	2L	15228728	15247714	-	2143	protein_coding	-	-	1680	1769	1565	1125	1311	1347	41.7792	41.9014	39.6857	32.1488	36.6892	36.6765
FBgn0014037	2331.52	2090.39	2050.11	1804.34	1926.6	1786.4	2157.34	1839.11	0.230225	0.031476	0.181699	Su(Tpl)	3L	19889120	19909410	-	6626	protein_coding	-	-	2443	2341	2129	1675	1809	1728	19.6492	17.9338	17.4609	15.481	16.3736	15.2172
FBgn0262114	2544.34	2471.68	2514.25	1943.3	2200.3	2275.38	2510.09	2139.66	0.23025	0.0313482	0.181261	RanBPM	2R	10429708	10436581	+	4457	protein_coding	-	SPRY	2666	2768	2611	1804	2066	2201	31.878	31.5244	31.8351	24.7873	27.8	28.8151
FBgn0266696	2760.03	2452.92	2619.21	2084.41	2270.59	2320.87	2610.72	2225.29	0.230312	0.0299076	0.177411	CG45186	3L	2377655	2499226	+	24343	protein_coding	-	-	2892	2747	2720	1935	2132	2245	6.33137	5.72806	6.07207	4.8679	5.25255	5.38127
FBgn0014028	3640.91	3655.72	3811.34	2871.86	3286.61	3308.15	3702.66	3155.54	0.230608	0.0279426	0.171478	SdhB	2R	6807626	6809172	+	1219	protein_coding	-	-	3815	4094	3958	2666	3086	3200	166.788	170.477	176.447	133.934	151.827	153.175
FBgn0266449	2232.26	2041.28	1964.41	1773.1	1801.99	1736.78	2079.32	1770.62	0.231855	0.022495	0.151973	Kr-h2	2L	6070990	6073961	+	1771	protein_coding	-	-	2339	2286	2040	1646	1692	1680	70.3858	65.521	62.597	56.9175	57.2979	55.352
FBgn0003941	31883.5	29417.2	30078.6	23030.9	26745.5	27978.7	30459.8	25918.3	0.23292	0.0439746	0.214466	RpL40	2L	4227699	4228561	+	659	protein_coding	-	ubiquitin	33408	32944	31236	21380	25113	27064	2701.71	2537.54	2575.8	1986.81	2285.44	2396.34
FBgn0033929	2184.55	2394.88	2312.03	1756.94	2007.54	2092.4	2297.15	1952.29	0.234646	0.04373	0.213958	Tfb1	2R	14363048	14365473	+	2176	protein_coding	-	-	2289	2682	2401	1631	1885	2024	56.0609	62.5637	59.9619	45.9018	51.9529	54.2743
FBgn0027610	980.134	885.803	936.947	792.831	822.185	765.009	934.295	793.342	0.235814	0.0300702	0.177805	Dic1	3R	13364938	13369278	+	1879	protein_coding	-	Mito_carr	1027	992	973	736	772	740	29.1284	26.7983	28.1403	23.9875	24.6404	22.9799
FBgn0003559	509.632	500.05	468.955	416.883	423.873	414.552	492.879	418.436	0.236382	0.0477164	0.222624	su(f)	X	23096771	23101431	+	3014	protein_coding	-	-	534	560	487	387	398	401	9.44216	9.43121	8.78067	7.86326	7.91949	7.76325
FBgn0037715	1742.67	1610.88	1533.97	1331.44	1415.39	1399.76	1629.17	1382.2	0.237133	0.0244018	0.158818	CG9399	3R	9571911	9574211	-	1410	protein_coding	-	-	1826	1804	1593	1236	1329	1354	69.0168	64.9442	61.3958	53.6827	56.5279	56.0327
FBgn0015527	1498.36	1496.58	1414.57	1154.78	1383.44	1201.27	1469.83	1246.5	0.237829	0.0455293	0.216786	pen	X	21346503	21349843	-	2367	protein_coding	-	-	1570	1676	1469	1072	1299	1162	35.3488	35.9417	33.7261	27.7352	32.913	28.6451
FBgn0016120	6471.56	6114	6102.19	5232.04	5185.52	5421.23	6229.25	5279.59	0.2386	0.00432289	0.0603834	ATPsyn-d	3R	19095000	19096271	+	950	protein_coding	-	-	6781	6847	6337	4857	4869	5244	380.402	365.847	362.495	313.097	307.378	322.093
FBgn0038947	4176.31	3805.74	3454.09	3401.85	3102.36	3188.23	3812.04	3230.81	0.238692	0.0409589	0.207307	Sar1	3R	22356685	22360711	+	1815	protein_coding	-	Arf	4376	4262	3587	3158	2913	3084	128.491	119.195	107.398	106.554	96.2545	99.1471
FBgn0035416	845.569	820.618	900.355	703.422	728.464	742.265	855.514	724.717	0.239083	0.0267874	0.167616	gry	3L	3199090	3211348	+	4593	protein_coding	-	-	886	919	935	653	684	718	10.2804	10.1564	11.0626	8.70666	8.93134	9.12159
FBgn0000181	21171.7	19627	19662.4	15100.4	18098.7	17990.1	20153.7	17063.1	0.240152	0.039343	0.202608	bic	2R	12870249	12871794	+	1546	protein_coding	-	-	22184	21980	20419	14018	16994	17402	764.722	721.674	717.74	555.279	659.24	656.798
FBgn0030672	6407.62	5904.16	5462.79	5134.01	5006.6	4904.33	5924.86	5014.98	0.240554	0.0203597	0.144474	CG9281	X	15705806	15710539	-	3267	protein_coding	-	ABC_tran	6714	6612	5673	4766	4701	4744	109.523	102.732	94.3639	89.3387	86.2975	84.7301
FBgn0011826	2327.7	2282.37	2038.56	1837.73	1979.85	1810.18	2216.21	1875.92	0.240586	0.027473	0.16995	Pp2B-14D	X	16554627	16560016	-	5390	protein_coding	-	Metallophos	2439	2556	2117	1706	1859	1751	24.1155	24.071	21.3439	19.3832	20.6846	18.9557
FBgn0262732	3773.57	3531.6	3537.86	2792.14	3099.17	3284.37	3614.34	3058.56	0.240799	0.0266396	0.167031	mbf1	3L	16574436	16576871	+	1788	protein_coding	-	HTH_3	3954	3955	3674	2592	2910	3177	117.853	112.28	111.664	88.7774	97.6074	103.679
FBgn0035425	2925.13	2585.97	2832.02	2364.49	2278.05	2415.98	2781.04	2352.84	0.241094	0.016361	0.127637	CG17746	3L	3236805	3239578	-	1851	protein_coding	-	PP2C	3065	2896	2941	2195	2139	2337	88.2465	79.4173	86.3437	72.6211	69.3045	73.6707
FBgn0038474	764.448	759.897	731.839	610.782	656.044	641.987	752.061	636.271	0.24121	0.0246497	0.159364	mRpS11	3R	17072732	17073795	+	729	protein_coding	-	-	801	851	760	567	616	621	58.5569	59.255	56.6537	47.6311	50.6769	49.7057
FBgn0035173	2756.21	2651.16	2653.88	2286.93	2276.98	2251.61	2687.08	2271.84	0.242168	0.00361071	0.0553309	CG13907	3L	877291	882013	-	4723	protein_coding	-	MFS_1	2888	2969	2756	2123	2138	2178	32.5876	31.9091	31.7105	27.5275	27.1486	26.9081
FBgn0264694	2990.03	2769.92	2710.69	2107.04	2517.68	2534.87	2823.55	2386.53	0.242521	0.0478058	0.222805	mgr	3R	11408792	11409875	-	946	protein_coding	-	-	3133	3102	2815	1956	2364	2452	176.499	166.446	161.707	126.623	149.87	151.242
FBgn0002183	1960.27	1860.9	1840.19	1472.55	1689.1	1620.99	1887.12	1594.22	0.243265	0.021881	0.149977	dre4	3L	1871574	1876312	-	3690	protein_coding	-	Peptidase_M24	2054	2084	1911	1367	1586	1568	29.6652	28.6678	28.1434	22.687	25.7771	24.7949
FBgn0020503	1641.51	1545.69	1503.16	1237.72	1328.06	1395.62	1563.45	1320.47	0.243559	0.0225489	0.152115	CLIP-190	2L	17384700	17409698	+	8115	protein_coding	-	-	1720	1731	1561	1149	1247	1350	11.2957	10.8276	10.4534	8.67094	9.21584	9.70706
FBgn0038488	859.884	803.652	733.765	674.337	662.434	687.474	799.1	674.749	0.244049	0.0400622	0.204674	m-cup	3R	17144475	17149412	-	3792	protein_coding	-	-	901	900	762	626	622	665	12.6628	12.0475	10.9202	10.1098	9.83737	10.2328
FBgn0013272	3203.81	3578.04	3144.02	2951.57	2693.4	2734.39	3308.62	2793.12	0.244476	0.0223672	0.151552	Gp150	2R	22317662	22329416	+	4916	protein_coding	-	-	3357	4007	3265	2740	2529	2645	36.3926	41.3743	36.0922	34.1329	30.8528	31.3947
FBgn0000566	2322.93	2312.73	2352.48	1847.43	1994.76	2054.15	2329.38	1965.45	0.244992	0.00967975	0.0945394	Eip55E	2R	18627918	18629395	+	1478	protein_coding	-	Cys_Met_Meta_PP	2434	2590	2443	1715	1873	1987	87.7646	88.9505	89.8237	71.0599	76.0012	78.4451
FBgn0261276	1674.91	1692.13	1729.45	1307.74	1457.99	1533.12	1698.83	1432.95	0.245415	0.0243298	0.158694	Opa1	2R	14230611	14235449	-	3968	protein_coding	-	-	1755	1895	1796	1214	1369	1483	23.571	24.2415	24.5967	18.7362	20.6914	21.8078
FBgn0020238	15453.1	13641.5	12771.6	11126.6	11693.8	12482.1	13955.4	11767.5	0.246007	0.0373067	0.197707	14-3-3epsilon	3R	18242531	18250550	+	3366	protein_coding	-	-	16192	15277	13263	10329	10980	12074	256.365	230.381	214.126	187.923	195.634	209.305
FBgn0002622	35491	35761.6	35087.8	27671.5	30964	31018	35446.8	29884.5	0.246253	0.00776238	0.0831834	RpS3	3R	23358812	23360207	+	1133	protein_coding	-	-	37188	40049	36438	25688	29074	30004	1749.23	1794.26	1747.7	1388.47	1538.98	1545.22
FBgn0030838	1626.24	1501.04	1715.97	1251.73	1363.21	1466.96	1614.42	1360.63	0.246482	0.0397662	0.203951	CG5445	X	17282496	17305475	+	2416	protein_coding	-	-	1704	1681	1782	1162	1280	1419	37.5877	35.3178	40.0823	29.454	31.7739	34.2711
FBgn0037657	1190.1	1042.07	1071.76	879.009	938.271	966.599	1101.31	927.959	0.246838	0.0324752	0.184246	hyx	3R	9038760	9042349	+	2479	protein_coding	-	-	1247	1167	1113	816	881	935	26.8079	23.8956	24.3984	20.158	21.3136	22.0078
FBgn0250838	6457.24	6365.81	6141.67	5142.63	5229.18	5600.07	6321.58	5323.96	0.247761	0.00502531	0.0647186	CG30415	2R	23385464	23386463	-	929	protein_coding	-	-	6766	7129	6378	4774	4910	5417	388.141	389.525	373.088	314.703	316.973	340.24
FBgn0033773	1400.06	1329.6	1383.75	1047.05	1250.32	1165.09	1371.14	1154.15	0.248404	0.031815	0.182404	mos	2R	12751483	12752936	-	1340	protein_coding	-	Pkinase	1467	1489	1437	972	1174	1127	58.3443	56.4044	58.2766	44.4218	52.5437	49.0751
FBgn0004649	17211	16059.6	17566.1	12824.3	15179.5	14766.7	16945.6	14256.8	0.249234	0.0255371	0.163105	yl	X	14193214	14199958	+	6351	protein_coding	-	Ldl_recept_a	18034	17985	18242	11905	14253	14284	151.329	143.744	156.089	114.795	134.593	131.235
FBgn0010762	1503.13	1365.31	1348.12	1106.3	1271.62	1169.22	1405.52	1182.38	0.249343	0.0309304	0.179822	simj	3L	10664739	10690734	+	5134	protein_coding	-	-	1575	1529	1400	1027	1194	1131	16.3493	15.1173	14.8188	12.2504	13.9478	12.8543
FBgn0029868	3225.76	3155.67	2927.36	2380.65	2699.79	2747.83	3102.93	2609.42	0.24987	0.0237313	0.156549	CG3446	X	6349016	6350401	-	1265	protein_coding	-	-	3380	3534	3040	2210	2535	2658	142.397	141.807	130.595	106.988	120.183	122.605
FBgn0005632	3193.31	2846.71	2712.62	2312.78	2471.88	2575.19	2917.55	2453.28	0.249981	0.0293431	0.17596	faf	3R	31777020	31790681	+	10488	protein_coding	-	UCH	3346	3188	2817	2147	2321	2491	17.0023	15.4294	14.5961	12.5364	13.2721	13.8587
FBgn0028737	22359.9	21516.4	21109.7	15954.7	19087	19603.9	21662	18215.2	0.250014	0.0350497	0.191788	Ef1beta	2R	16868222	16869280	+	960	protein_coding	-	-	23429	24096	21922	14811	17922	18963	1300.64	1274.08	1240.94	944.817	1119.62	1152.6
FBgn0015324	7800.04	6647.09	7072.84	5828.82	6233.48	6012.56	7173.32	6024.95	0.251652	0.0172006	0.131299	Vha26	3R	5591763	5595356	+	2926	protein_coding	-	-	8173	7444	7345	5411	5853	5816	148.861	129.138	136.414	113.25	119.967	115.982
FBgn0001301	573.574	554.52	562.361	494.442	465.408	460.039	563.485	473.296	0.251691	0.0281451	0.1721	kel	2L	18129884	18138083	-	5476	protein_coding	-	BACK	601	621	584	459	437	445	5.84903	5.7564	5.79551	5.13315	4.78603	4.74175
FBgn0052626	1960.27	1772.5	2098.26	1505.95	1647.57	1742.98	1943.68	1632.16	0.251779	0.0403012	0.205418	AMPdeam	X	13830741	13845866	-	6364	protein_coding	-	-	2054	1985	2179	1398	1547	1686	17.2006	15.8326	18.6067	13.4528	14.5786	15.4586
FBgn0034967	36431	35808.9	36643	27064	32154.7	32222.4	36294.3	30480.3	0.251857	0.0226522	0.152284	eIF-5A	2R	24057798	24059483	+	807	protein_coding	-	-	38173	40102	38053	25124	30192	31169	2520.9	2522.41	2562.46	1906.56	2243.76	2253.68
FBgn0261439	3347.92	3099.42	3230.68	2758.75	2749.85	2615.5	3226.01	2708.03	0.25248	0.00504892	0.0647186	SdhA	2R	19391863	19395971	-	2750	protein_coding	-	-	3508	3471	3355	2561	2582	2530	67.983	64.0685	66.2982	57.0311	56.3094	53.6822
FBgn0038307	1547.03	1522.47	1458.86	1148.31	1299.31	1353.24	1509.45	1266.95	0.252561	0.0261717	0.165444	mRpS10	3R	15229665	15230516	+	783	protein_coding	-	Ribosomal_S10	1621	1705	1515	1066	1220	1309	110.33	110.531	105.146	83.3739	93.4448	97.5484
FBgn0266599	54616.5	49110.3	55806.6	42131	47515.3	44231	53177.8	44625.7	0.252941	0.0167679	0.129581	Hsc70-4	3R	15242687	15246614	+	2716	protein_coding	-	HSP70	57228	54998	57954	39111	44615	42785	1122.93	1027.87	1159.57	881.869	985.163	919.188
FBgn0053523	1397.19	1422.46	1397.23	1170.93	1214.11	1153.72	1405.63	1179.59	0.253021	0.00600704	0.0718203	Vap-33B	3L	5923862	5930120	+	3115	protein_coding	-	Motile_Sperm	1464	1593	1451	1087	1140	1116	25.047	25.9586	25.3135	21.3701	21.9485	20.9049
FBgn0023441	1484.99	1453.72	1456.94	1203.25	1199.2	1285.01	1465.22	1229.15	0.253328	0.00744116	0.0811642	fus	2R	15657318	15676669	-	7287	protein_coding	-	-	1556	1628	1513	1117	1126	1243	11.3798	11.3404	11.2832	9.38727	9.26716	9.95325
FBgn0052446	1492.63	1329.6	1264.35	1064.29	1187.48	1176.46	1362.19	1142.74	0.25333	0.0376178	0.197986	Atox1	3L	21640995	21642599	+	903	protein_coding	-	-	1564	1489	1313	988	1115	1138	92.3044	83.7008	79.0167	67.0045	74.0533	73.5355
FBgn0019886	1765.58	1643.91	1770.86	1326.05	1509.11	1509.34	1726.78	1448.17	0.253666	0.0214353	0.148282	Letm1	2R	24509508	24515320	-	4099	protein_coding	-	-	1850	1841	1839	1231	1417	1460	24.0529	22.7981	24.3807	18.3914	20.7324	20.7834
FBgn0011824	1372.38	1306.38	1478.12	1066.44	1241.8	1176.46	1385.63	1161.57	0.254269	0.0322023	0.183599	CG4038	2R	21095958	21097305	-	957	protein_coding	-	-	1438	1463	1535	990	1166	1138	80.0793	77.5988	87.1643	63.3517	73.0708	69.3861
FBgn0034282	4181.08	3653.04	3496.46	2960.19	3216.32	3311.25	3776.86	3162.59	0.256032	0.0313805	0.181261	Mapmodulin	2R	17866178	17872015	-	2520	protein_coding	-	-	4381	4091	3631	2748	3020	3203	92.6501	82.4047	78.3011	66.7807	71.8726	74.165
FBgn0033555	879.926	820.618	735.691	703.422	676.279	660.596	812.078	680.099	0.256034	0.039351	0.202608	RpS15Ab	2R	10821676	10822399	+	724	protein_coding	-	-	922	919	764	653	635	639	67.8681	64.4317	57.3452	55.2344	52.6008	51.4997
FBgn0036702	1416.28	1713.56	1595.6	1229.1	1380.25	1347.04	1575.15	1318.8	0.256363	0.0403191	0.205418	CG6512	3L	17238613	17242128	-	3239	protein_coding	-	AAA	1484	1919	1657	1141	1296	1303	24.4172	30.0737	27.8006	21.5729	23.9967	23.4734
FBgn0041188	1782.76	1603.73	1534.94	1322.82	1365.34	1430.77	1640.47	1372.98	0.25671	0.0218867	0.149977	Atx2	3R	15408423	15417277	+	5915	protein_coding	-	-	1868	1796	1594	1228	1282	1384	16.8304	15.4125	14.6445	12.7139	12.9984	13.6529
FBgn0003279	67456.5	62150.8	66118.8	50651.8	56819.2	56343.9	65242.1	54605	0.256764	0.00878273	0.0891978	RpL4	3R	27922821	27924888	+	1400	protein_coding	-	-	70682	69602	68663	47021	53351	54502	2690.63	2523.58	2665.24	2056.83	2285.45	2271.57
FBgn0038922	1715	1564.44	1649.53	1346.52	1410.07	1367.71	1642.99	1374.77	0.257001	0.00815379	0.0855921	CG6439	3R	22016391	22019382	-	2059	protein_coding	-	-	1797	1752	1713	1250	1324	1323	46.512	43.1917	45.2109	37.1782	38.5646	37.4926
FBgn0010226	2687.5	2500.25	2660.62	1975.61	2151.31	2436.66	2616.12	2187.86	0.257761	0.0335575	0.187059	GstS1	2R	17093246	17099501	-	2275	protein_coding	-	-	2816	2800	2763	1834	2020	2357	65.9667	62.474	65.9996	49.3688	53.2509	60.4534
FBgn0025394	1646.28	1437.64	1311.53	1244.18	1219.43	1211.61	1465.15	1225.08	0.258191	0.0417934	0.209226	inc	X	1483479	1517615	+	4686	protein_coding	-	K_tetra	1725	1610	1362	1155	1145	1172	19.6182	17.44	15.7949	15.0944	14.6541	14.5938
FBgn0003514	2287.62	2263.62	2253.29	1676.15	1954.29	2058.29	2268.18	1896.24	0.258287	0.0292554	0.17567	sqh	X	6223061	6225140	-	1578	protein_coding	-	-	2397	2535	2340	1556	1835	1991	80.9532	81.5443	80.5844	60.3862	69.7407	73.6218
FBgn0035917	1643.42	1630.52	1863.3	1417.62	1456.93	1418.37	1712.41	1430.97	0.258916	0.0157731	0.125552	Zasp66	3L	8624371	8638813	+	2812	protein_coding	-	-	1722	1826	1935	1316	1368	1372	32.6356	32.9616	37.3945	28.6599	29.1761	28.4696
FBgn0036333	1552.75	1424.25	1348.12	1062.14	1262.03	1288.11	1441.71	1204.09	0.259715	0.0487159	0.224555	MICAL-like	3L	13011976	13015332	-	3357	protein_coding	-	CH	1627	1595	1400	986	1185	1246	25.8291	24.1175	22.6631	17.9871	21.1702	21.6575
FBgn0034897	1694.95	1601.05	1546.49	1265.73	1401.55	1375.98	1614.17	1347.75	0.260165	0.0130568	0.112882	Sesn	2R	23713900	23734846	+	4760	protein_coding	-	PA26	1776	1793	1606	1175	1316	1331	19.8842	19.1204	18.335	15.117	16.5808	16.316
FBgn0030266	1205.36	1059.93	1153.61	880.086	968.091	1005.88	1139.63	951.353	0.260199	0.0285665	0.173323	CG11122	X	11112395	11124726	-	12204	protein_coding	-	-	1263	1187	1198	817	909	973	5.51537	4.93709	5.33454	4.09972	4.46703	4.65214
FBgn0051739	1570.89	1447.47	1340.42	1101.99	1279.07	1257.1	1452.92	1212.72	0.260647	0.0374229	0.197707	CG31739	2L	16827078	16832093	+	4422	protein_coding	-	tRNA-synt_2	1646	1621	1392	1023	1201	1216	19.8374	18.6075	17.1066	14.1674	16.2885	16.0456
FBgn0045823	5796.82	5241.59	5000.58	4392.89	4293.04	4699.64	5346.33	4461.86	0.260875	0.0149099	0.121836	vsg	3L	9714324	9717716	+	2273	protein_coding	-	-	6074	5870	5193	4078	4031	4546	142.413	131.088	124.154	109.871	106.358	116.7
FBgn0039857	50827.7	48120.9	49998.1	37142.4	43654.6	43509.4	49648.9	41435.5	0.260889	0.0158938	0.125552	RpL6	3R	31594792	31596204	-	967	protein_coding	-	-	53258	53890	51922	34480	40990	42087	2935.16	2828.81	2917.88	2183.61	2542.19	2539.59
FBgn0038294	3169.45	3170.85	3087.21	3012.97	2503.83	2350.85	3142.5	2622.55	0.261027	0.0445338	0.215149	Mf	3R	15170625	15181510	-	5296	protein_coding	-	-	3321	3551	3206	2797	2351	2274	33.419	34.035	32.8971	32.3429	26.6233	25.0544
FBgn0043364	1037.4	1042.96	983.168	799.295	882.89	873.558	1021.18	851.914	0.261442	0.0148896	0.121836	cbt	2L	476446	479688	-	3243	protein_coding	-	-	1087	1168	1021	742	829	845	17.8631	18.2818	17.1089	14.0117	15.3308	15.2038
FBgn0035726	3571.24	3584.29	3447.35	2764.14	2994.8	3082.78	3534.29	2947.24	0.262025	0.00544145	0.0680513	CG9953	3L	6969658	6971666	+	1814	protein_coding	-	Peptidase_S28	3742	4014	3580	2566	2812	2982	109.936	112.322	107.248	86.6272	92.9684	95.9208
FBgn0020249	1254.04	1255.48	1266.27	935.024	1147.01	1065.84	1258.6	1049.29	0.262314	0.0302484	0.178402	stck	3R	8356978	8359964	+	1583	protein_coding	-	LIM	1314	1406	1315	868	1077	1031	44.2372	45.0845	45.1426	33.5794	40.803	38.0032
FBgn0010750	899.013	859.014	843.541	639.866	743.375	782.584	867.189	721.942	0.264226	0.0390152	0.201441	atms	3R	4750035	4777490	+	2040	protein_coding	-	-	942	962	876	594	698	757	24.609	23.9369	23.3354	17.8316	20.5202	21.6525
FBgn0263598	7516.59	7007.84	7132.54	5985.01	6156.8	5882.3	7218.99	6008.04	0.264891	0.00163177	0.0357913	Vha68-2	2L	12974322	12978607	+	2759	protein_coding	-	ATP-synt_ab	7876	7848	7407	5556	5781	5690	152.134	144.388	145.892	123.323	125.663	120.338
FBgn0002914	1929.73	1743.92	1624.49	1354.06	1493.14	1560	1766.05	1469.07	0.265538	0.0318912	0.182727	Myb	X	15854832	15857823	-	2928	protein_coding	-	Myb_DNA-binding	2022	1953	1687	1257	1402	1509	36.803	33.8574	31.3102	26.2905	28.7167	30.0719
FBgn0034345	3483.44	3161.92	3258.61	2526.07	2870.19	2836.74	3301.32	2744.33	0.266502	0.0126775	0.110971	CG5174	2R	18421413	18426221	+	2420	protein_coding	-	-	3650	3541	3384	2345	2695	2744	80.3805	74.2734	75.9901	59.342	66.7883	66.1624
FBgn0039338	1473.54	1376.92	1285.53	1083.68	1214.11	1140.28	1378.67	1146.02	0.266636	0.0197253	0.141869	XNP	3R	25477868	25482834	-	4688	protein_coding	-	SNF2_N	1544	1542	1335	1006	1140	1103	17.5523	16.6963	15.4752	13.1415	14.5839	13.7287
FBgn0053554	1732.18	1630.52	1600.42	1278.66	1489.94	1355.31	1654.37	1374.64	0.267198	0.0169373	0.13012	Nipped-A	2R	5177965	5251022	-	11515	protein_coding	-	PI3_PI4_kinase	1815	1826	1662	1187	1399	1311	8.40013	8.04933	7.84349	6.31279	7.28636	6.64326
FBgn0000319	5202.25	4928.17	4971.69	3946.92	4424.04	4176.54	5034.04	4182.5	0.267322	0.00471433	0.0626904	Chc	X	15827986	15835490	-	6008	protein_coding	-	-	5451	5519	5163	3664	4154	4040	48.3526	46.6287	46.6997	37.3474	41.4661	39.2368
FBgn0011361	4507.47	4416.51	4050.15	3357.68	3656.17	3765.08	4324.71	3592.98	0.267411	0.0100829	0.0963663	mtacp1	3L	1329949	1331631	+	842	protein_coding	-	PP-binding	4723	4946	4206	3117	3433	3642	298.937	298.171	271.456	226.704	244.523	252.389
FBgn0038889	469.548	446.473	440.066	355.481	379.142	391.809	452.029	375.477	0.267418	0.0330435	0.185421	CG7922	3R	21482325	21487444	+	4722	protein_coding	-	Helicase_C	492	500	457	330	356	379	5.5528	5.37486	5.25935	4.27979	4.52149	4.68334
FBgn0029718	1087.02	1042.07	1122.8	783.136	963.831	953.16	1083.96	900.042	0.268007	0.0409815	0.207308	mRpL30	X	4647871	4648646	+	696	protein_coding	-	-	1139	1167	1166	727	905	922	87.2143	85.1108	91.0398	63.9676	77.9824	77.2973
FBgn0000382	1941.18	1778.75	1658.19	1563.04	1478.23	1418.37	1792.71	1486.55	0.270251	0.0178274	0.133626	csw	X	2094234	2115701	+	8732	protein_coding	-	Y_phosphatase	2034	1992	1722	1451	1388	1372	12.414	11.5797	10.7167	10.1763	9.53307	9.16817
FBgn0031188	1644.37	1401.93	1435.75	1101.99	1336.58	1276.74	1494.02	1238.44	0.270521	0.0441998	0.214658	CG14613	X	22469981	22472021	-	1817	protein_coding	-	-	1723	1570	1491	1023	1255	1235	50.5363	43.8599	44.5928	34.4791	41.4234	39.6602
FBgn0041342	1629.1	1729.64	1817.08	1358.37	1457.99	1474.19	1725.27	1430.19	0.270545	0.00925149	0.0919183	Cct1	3L	1546092	1553504	+	3257	protein_coding	-	CTP_transf_2	1707	1937	1887	1261	1369	1426	27.9312	30.188	31.4845	23.71	25.2083	25.5472
FBgn0032724	724.364	675.067	697.173	505.214	634.744	597.534	698.868	579.164	0.270787	0.0481501	0.223283	CG10428	2L	18948884	18950973	+	1921	protein_coding	-	-	759	756	724	469	596	578	21.0566	19.9764	20.4811	14.9513	18.607	17.5567
FBgn0000575	1391.47	1234.94	1220.05	1008.27	1147.01	1032.76	1282.15	1062.68	0.270803	0.0245309	0.159119	emc	3L	749400	753492	+	2049	protein_coding	-	HLH	1458	1383	1267	936	1077	999	37.9218	34.2612	33.6029	27.9749	31.5232	28.4489
FBgn0020443	5394.08	4579.03	4411.26	3796.11	4084.3	4040.07	4794.79	3973.49	0.271026	0.0248249	0.159771	Elf	2L	12434452	12441279	+	4409	protein_coding	-	GTP_EFTU	5652	5128	4581	3524	3835	3908	68.318	59.0379	56.4628	48.9475	52.1654	51.7198
FBgn0016792	1893.46	1697.49	1792.04	1293.74	1538.93	1627.19	1794.33	1486.62	0.271222	0.039997	0.204454	dmt	3R	9711142	9714675	+	3190	protein_coding	-	-	1984	1901	1861	1201	1445	1574	33.1455	30.2492	31.7028	23.0562	27.1665	28.791
FBgn0262735	2882.19	2478.82	2415.07	1993.93	2296.15	2152.36	2592.02	2147.48	0.27138	0.0299691	0.177442	Imp	X	10787869	10824277	-	13650	protein_coding	-	KH_1	3020	2776	2508	1851	2156	2082	11.7909	10.3231	9.98475	8.30441	9.47269	8.90001
FBgn0037756	4479.8	4232.57	4022.23	3232.73	3486.83	3825.04	4244.86	3514.87	0.272196	0.016203	0.126798	CG8507	3R	9791483	9793098	+	1384	protein_coding	-	-	4694	4740	4177	3001	3274	3700	180.751	173.846	164.01	132.79	141.873	155.994
FBgn0053181	1768.44	1729.64	1453.09	1275.42	1450.54	1373.91	1650.39	1366.63	0.272254	0.0363745	0.195109	CG33181	X	8489348	8517029	+	5315	protein_coding	-	-	1853	1937	1509	1184	1362	1329	18.58	18.499	15.4287	13.6422	15.3685	14.5903
FBgn0039300	36579	35272.3	35283.3	27319.3	30456	30889.8	35711.5	29555	0.272978	0.00395518	0.0570261	RpS27	3R	25245955	25247514	-	729	protein_coding	-	-	38328	39501	36641	25361	28597	29880	2801.96	2750.45	2731.38	2130.46	2352.61	2391.64
FBgn0033236	2058.57	1823.4	1721.75	1427.31	1629.46	1579.64	1867.9	1545.47	0.273311	0.0279741	0.17149	CG14764	2R	7942043	7955882	-	3155	protein_coding	-	-	2157	2042	1788	1325	1530	1528	36.4354	32.8533	30.7971	25.7188	29.0837	28.2596
FBgn0029785	32732.9	31605.8	30568.7	23130	26994.7	28400.4	31635.8	26175	0.273359	0.0192111	0.1403	RpL35	X	5672401	5673547	+	732	protein_coding	-	-	34298	35395	31745	21472	25347	27472	2497.07	2454.45	2356.71	1796.37	2076.69	2189.89
FBgn0035688	1252.13	1177.8	1053.46	879.009	963.831	1038.96	1161.13	960.601	0.273432	0.0367884	0.196191	CG10289	3L	6164916	6173880	-	8097	protein_coding	-	-	1312	1319	1094	816	905	1005	8.63541	8.26882	7.34235	6.17164	6.70319	7.24243
FBgn0034187	892.333	866.158	801.171	687.264	731.659	697.812	853.221	705.579	0.274208	0.0137965	0.116765	CG6967	2R	17062775	17066546	+	3474	protein_coding	-	-	935	970	832	638	687	675	14.3435	14.1731	13.0147	11.2467	11.86	11.3375
FBgn0031464	1264.54	1030.46	1069.83	897.321	935.076	947.991	1121.61	926.796	0.275031	0.0323736	0.184008	Duox	2L	2815970	2830248	-	5336	protein_coding	-	An_peroxidase	1325	1154	1111	833	878	917	13.2335	10.9777	11.3146	9.56013	9.86815	10.0276
FBgn0025373	992.541	882.231	915.762	676.492	768.935	860.118	930.178	768.515	0.27509	0.048218	0.223374	Fpps	2R	11305511	11307528	-	1465	protein_coding	-	-	1040	988	951	628	722	832	37.8328	34.2328	35.2765	26.2517	29.5568	33.1381
FBgn0266572	1352.34	1242.09	1245.09	1015.81	974.481	1180.59	1279.84	1056.96	0.275821	0.0284625	0.173209	ebo	X	471019	476579	-	4181	protein_coding	-	-	1417	1391	1293	943	915	1142	18.0619	16.8877	16.8058	13.8123	13.125	15.9378
FBgn0032961	2569.15	2260.05	2210.92	1816.19	1988.37	2005.56	2346.71	1936.71	0.276947	0.0159714	0.125888	CG1416	2L	21758010	21761000	+	1644	protein_coding	-	-	2692	2531	2296	1686	1867	1940	87.2663	78.1472	75.8948	62.8045	68.1082	68.8561
FBgn0261570	1396.24	1276.02	1229.68	985.653	1139.56	1094.79	1300.65	1073.33	0.277036	0.0204977	0.14507	CG42684	X	17710144	17752007	+	9647	protein_coding	-	C2	1463	1429	1277	915	1070	1059	8.08212	7.51905	7.19351	5.80849	6.65194	6.4054
FBgn0037696	426.602	414.327	397.697	328.551	338.672	354.592	412.875	340.605	0.27746	0.0289108	0.174181	GstZ1	3R	9455517	9456546	-	913	protein_coding	-	-	447	464	413	305	318	343	26.0922	25.797	24.5822	20.458	20.8888	21.9213
FBgn0002643	990.632	836.691	767.468	695.882	712.489	731.928	864.93	713.433	0.277713	0.048533	0.224318	mam	2R	13991203	14060356	+	8869	protein_coding	-	-	1038	937	797	646	669	708	6.23729	5.36275	4.88344	4.46059	4.52385	4.65802
FBgn0033196	780.672	766.148	747.246	628.017	631.549	632.683	764.689	630.75	0.277817	0.00730013	0.080128	CG1358	2R	7595265	7620711	-	4058	protein_coding	-	MFS_1	818	858	776	583	593	612	10.7427	10.7324	10.3918	8.79815	8.76395	8.79998
FBgn0039868	1198.68	1067.07	1068.87	836.997	936.141	976.937	1111.54	916.692	0.277821	0.024318	0.158694	CG11563	3R	31737035	31737999	+	831	protein_coding	-	-	1256	1195	1110	777	879	945	80.5493	72.9944	72.5879	57.2604	63.4373	66.3549
FBgn0034908	426.602	376.823	383.253	322.088	314.177	342.186	395.559	326.15	0.277925	0.0410899	0.207515	CG5543	2R	23809236	23811398	+	2163	protein_coding	-	-	447	422	398	299	295	331	11.0135	9.90327	9.99928	8.46544	8.17942	8.92923
FBgn0004584	1417.23	1204.58	1226.79	949.028	1054.36	1169.22	1282.87	1057.54	0.278428	0.0440197	0.214573	Rrp1	2L	2969773	2972508	-	2551	protein_coding	-	Exo_endo_phos	1485	1349	1274	881	990	1131	31.0234	26.8426	27.1395	21.1495	23.2746	25.8699
FBgn0004117	948.64	1023.32	868.577	856.387	714.619	771.212	946.845	780.739	0.278587	0.0374352	0.197707	Tm2	3R	15310193	15315197	+	2613	protein_coding	-	-	994	1146	902	795	671	746	20.2731	22.2622	18.759	18.6321	15.4007	16.6587
FBgn0030330	1736.95	1452.82	1479.09	1211.87	1315.28	1321.19	1556.29	1282.78	0.278674	0.0243757	0.158793	Tango10	X	11720245	11723854	+	3247	protein_coding	-	BTB	1820	1627	1536	1125	1235	1278	29.8719	25.4348	25.707	21.218	22.8109	22.9663
FBgn0003134	1748.4	1585.87	1525.31	1197.86	1346.17	1459.72	1619.86	1334.58	0.279333	0.0297174	0.17685	Pp1alpha-96A	3R	24518270	24522331	+	3210	protein_coding	-	Metallophos	1832	1776	1584	1112	1264	1412	30.4154	28.0841	26.8159	21.2146	23.6156	25.6668
FBgn0261617	2821.11	2514.54	2365	2020.86	2196.04	2127.55	2566.88	2114.82	0.279454	0.0150893	0.122413	nej	X	9665442	9687066	-	15932	protein_coding	-	KIX	2956	2816	2456	1876	2062	2058	9.88797	8.97192	8.37722	7.21103	7.76203	7.53733
FBgn0001098	4224.03	4170.06	3780.53	3339.37	3395.24	3292.64	4058.2	3342.42	0.280002	0.00315895	0.0517643	Gdh	3R	23935958	23943101	-	2343	protein_coding	-	-	4426	4670	3926	3100	3188	3185	100.673	101.174	91.0584	81.026	81.6024	79.3194
FBgn0010409	38928.6	35742	36533.2	26888.4	32009.8	32661.7	37067.9	30520	0.280408	0.0179883	0.134242	RpL18A	2R	17546406	17547462	-	635	protein_coding	-	-	40790	40027	37939	24961	30056	31594	3423.36	3199.65	3246.79	2407.26	2838.67	2903.18
FBgn0041604	835.071	776.863	770.357	594.623	656.044	709.184	794.097	653.284	0.281305	0.0246622	0.159364	dlp	3L	14632601	14671609	+	3761	protein_coding	-	-	875	870	800	552	616	686	12.3987	11.7419	11.5592	8.98815	9.82278	10.643
FBgn0086690	713.866	604.525	609.545	507.369	504.813	573.757	642.645	528.646	0.281339	0.0422608	0.210278	cp309	3L	15066081	15094724	-	10794	protein_coding	-	-	748	677	633	471	474	555	3.69311	3.18368	3.18686	2.67223	2.63362	3.00022
FBgn0034029	651.832	674.174	647.1	482.593	532.503	607.872	657.702	540.989	0.281591	0.038885	0.200881	eIF2B-gamma	2R	15542661	15544409	+	1548	protein_coding	-	-	683	755	672	448	500	588	23.5138	24.757	23.5907	17.7232	19.3712	22.164
FBgn0032600	1394.33	1112.61	1203.68	955.491	1021.34	1075.15	1236.87	1017.33	0.281648	0.0370303	0.196799	CG17912	2L	16743405	16753704	+	8738	protein_coding	-	-	1461	1246	1250	887	959	1040	8.91069	7.23817	7.77392	6.21651	6.58209	6.94486
FBgn0010333	2468.95	2127	2259.07	1682.61	1890.39	2065.52	2285.01	1879.51	0.281678	0.0294825	0.17617	Rac1	3L	1300879	1302683	-	1805	protein_coding	-	Ras	2587	2382	2346	1562	1775	1998	76.3822	66.9865	70.6306	52.9954	58.9764	64.5893
FBgn0262517	925.736	818.832	847.393	733.584	730.594	666.798	863.987	710.326	0.282508	0.016769	0.129581	l(3)76BDr	3L	19544345	19552290	-	5404	protein_coding	-	-	970	917	880	681	686	645	9.56598	8.61344	8.84931	7.71732	7.61318	6.96445
FBgn0011211	16908.5	15796.2	16318.1	12456.9	14029.3	13816.7	16340.9	13434.3	0.28255	0.00347528	0.0542548	blw	2R	22799099	22802180	+	2252	protein_coding	-	ATP-synt_ab	17717	17690	16946	11564	13173	13365	419.271	398.733	408.922	314.467	350.811	346.292
FBgn0036428	3609.41	3156.56	3197.94	2605.79	2796.71	2788.15	3321.31	2730.21	0.282663	0.0079004	0.0841192	Gbs-70E	3L	14540937	14550975	-	2846	protein_coding	-	-	3782	3535	3321	2419	2626	2697	70.8206	63.0489	63.4127	52.0518	55.3372	55.2953
FBgn0033551	996.359	966.168	906.132	756.206	784.91	816.699	956.22	785.938	0.282873	0.00904373	0.0907273	CG7222	2R	10813405	10815781	+	1583	protein_coding	-	-	1044	1082	941	702	737	790	35.1474	34.6952	32.3036	27.1576	27.9218	29.1198
FBgn0000404	17337	15033.6	15167.4	11176.1	13877	14019.3	15846	13024.2	0.282913	0.039637	0.203627	CycA	3L	11826719	11833578	-	2919	protein_coding	-	Cyclin_C	18166	16836	15751	10375	13030	13561	331.664	292.771	293.235	217.665	267.712	271.082
FBgn0038224	4912.12	4604.92	4125.26	3422.32	3839.35	3951.17	4547.44	3737.61	0.282919	0.0197041	0.141869	CG3321	3R	14326947	14327735	+	720	protein_coding	-	-	5147	5157	4284	3177	3605	3822	380.974	363.57	323.34	270.221	300.282	309.742
FBgn0010741	2533.84	2460.96	2384.25	1898.06	2060.79	2105.84	2459.69	2021.56	0.282942	0.00370656	0.0554902	l(3)01239	3L	11073292	11074388	-	993	protein_coding	-	-	2655	2756	2476	1762	1935	2037	142.491	140.881	135.501	108.665	116.866	119.697
FBgn0003963	442.826	392.003	436.215	313.47	373.817	356.66	423.681	347.982	0.283406	0.0488178	0.224577	ush	2L	476220	540560	+	6706	protein_coding	-	-	464	439	453	291	351	345	3.68746	3.32295	3.67094	2.65744	3.13907	3.00191
FBgn0017545	55317.9	55610.9	56400.7	41471.8	47459.9	48545	55776.5	45825.5	0.283502	0.00568191	0.0700163	RpS3A	4	65225	67207	-	1349	protein_coding	-	-	57963	62278	58571	38499	44563	46958	2289.88	2343.4	2359.46	1747.72	1981.16	2031.14
FBgn0039858	9515.03	8298.15	7895.2	6719.68	7338.96	7061.86	8569.46	7040.17	0.283583	0.0139959	0.117685	CycG	3R	31596642	31612664	-	6143	protein_coding	-	-	9970	9293	8199	6238	6891	6831	86.4944	76.7889	72.5308	62.187	67.2758	64.8853
FBgn0016701	1430.6	1391.21	1437.68	1112.76	1202.39	1181.63	1419.83	1165.6	0.28452	0.00310717	0.0510969	Rab4	2R	17573462	17574979	+	1316	protein_coding	-	Ras	1499	1558	1493	1033	1129	1143	60.7042	60.0945	61.6518	48.0706	51.4512	50.6795
FBgn0023529	3249.62	3677.15	2866.69	2570.24	2596.49	2873.95	3264.49	2680.23	0.284564	0.0343244	0.189389	CG2918	X	2271008	2275068	-	3581	protein_coding	-	HSP70	3405	4118	2977	2386	2438	2780	50.6741	58.372	45.1769	40.8038	40.8307	45.2984
FBgn0004432	25195.3	23783.6	21739.5	17194.5	20598.3	20263.4	23572.8	19352.1	0.284629	0.0210798	0.146923	Cyp1	X	16317673	16320370	-	1227	protein_coding	-	Pro_isomerase	26400	26635	22576	15962	19341	19601	1146.65	1101.87	999.872	796.668	945.348	932.129
FBgn0023143	8564.49	7880.25	7594.76	5871.91	6752.14	7110.45	8013.16	6578.17	0.284657	0.0179398	0.134242	Uba1	2R	9688289	9693328	-	4343	protein_coding	-	-	8974	8825	7887	5451	6340	6878	110.121	103.145	98.6879	76.8637	87.5501	92.4091
FBgn0062442	3889.04	3486.96	3384.76	2928.95	2939.42	2963.89	3586.92	2944.09	0.284896	0.004776	0.0632007	Cisd2	3R	29222217	29223428	-	675	protein_coding	-	-	4075	3905	3515	2719	2760	2867	321.734	293.657	282.985	246.684	245.224	247.837
FBgn0032704	2759.07	2460.96	2665.44	2057.48	2138.53	2275.38	2628.49	2157.13	0.284959	0.00622383	0.0732747	Jwa	2L	18704570	18705703	-	1134	protein_coding	-	-	2891	2756	2768	1910	2008	2201	135.865	123.364	132.646	103.147	106.196	113.253
FBgn0050463	1341.84	1243.87	1067.91	960.877	991.521	1045.17	1217.87	999.189	0.285539	0.0306532	0.179564	CG30463	2R	16673235	16732916	-	6101	protein_coding	-	Glycos_transf_2	1406	1393	1109	892	931	1011	12.2817	11.5897	9.87808	8.95362	9.15178	9.66924
FBgn0040233	1862.92	1516.22	1623.53	1273.27	1513.37	1317.06	1667.56	1367.9	0.285668	0.0382636	0.199005	cana	2L	11269780	11277846	+	6970	protein_coding	-	Kinesin	1952	1698	1686	1182	1421	1274	14.9252	12.366	13.1452	10.3853	12.227	10.6654
FBgn0032224	1075.57	1015.28	1125.68	810.067	970.221	858.051	1072.18	879.446	0.285718	0.0217718	0.149713	Sps2	2L	10342594	10344223	+	1460	protein_coding	-	-	1127	1137	1169	752	911	830	41.1381	39.5303	43.5115	31.5428	37.4216	33.1717
FBgn0026619	1228.27	986.706	993.76	870.391	920.166	840.476	1069.58	877.011	0.286287	0.0391452	0.201999	Taz	2R	12753026	12756414	-	2174	protein_coding	-	Acyltransferase	1287	1105	1032	808	864	813	31.5495	25.8003	25.7966	22.7608	23.8348	21.8209
FBgn0033593	482.909	597.381	561.398	448.122	461.148	437.296	547.229	448.855	0.286305	0.039385	0.202671	Listericin	2R	11241745	11242194	-	450	protein_coding	-	-	506	669	583	416	433	423	59.9254	75.4634	70.4041	56.6129	57.7075	54.8492
FBgn0027547	1891.55	1727.85	1748.71	1432.7	1465.45	1501.07	1789.37	1466.41	0.287044	0.00321835	0.0523609	CG1927	3L	1966725	1970079	-	1224	protein_coding	-	-	1982	1935	1816	1330	1376	1452	86.2969	80.2458	80.6263	66.5434	67.4208	69.2194
FBgn0002773	2207.45	2478.82	2247.52	2159.82	1716.79	1803.97	2311.26	1893.53	0.287741	0.0322001	0.183599	Mlc2	3R	30171438	30174551	-	2286	protein_coding	-	-	2313	2776	2334	2005	1612	1745	53.9228	61.6405	55.4839	53.7122	42.2908	44.5412
FBgn0002872	858.93	792.936	743.394	578.465	730.594	652.325	798.42	653.795	0.288251	0.0431649	0.213217	mu2	3L	1942734	1947475	-	4117	protein_coding	-	-	900	888	772	537	686	631	11.6502	10.9485	10.1901	7.98782	9.9931	8.94316
FBgn0004687	2636.91	2607.4	2680.84	2004.7	2192.85	2290.89	2641.72	2162.81	0.288461	0.00388759	0.0566705	Mlc-c	X	5619136	5622539	-	1399	protein_coding	-	-	2763	2920	2784	1861	2059	2216	105.253	105.947	108.142	81.4636	88.2665	92.4261
FBgn0014411	1812.34	1623.38	1566.71	1282.96	1397.29	1415.27	1667.48	1365.17	0.28848	0.0119068	0.107254	Vps26	X	1873853	1876474	+	2543	protein_coding	-	-	1899	1818	1627	1191	1312	1369	39.7971	36.2886	34.7683	28.6814	30.9417	31.4123
FBgn0260780	5526.74	4811.19	4430.52	3528.96	4397.41	4163.1	4922.82	4029.82	0.288743	0.0449061	0.215645	wisp	X	11893943	11899920	+	5320	protein_coding	-	-	5791	5388	4601	3276	4129	4027	58.0116	51.409	46.9984	37.7109	46.5469	44.1685
FBgn0035473	2661.73	2452.92	2290.85	1780.64	2163.03	2116.18	2468.5	2019.95	0.289263	0.026299	0.165795	mge	3L	3907852	3909931	-	1488	protein_coding	-	-	2789	2747	2379	1653	2031	2047	99.8893	93.7084	86.8828	68.0307	81.8586	80.2707
FBgn0052549	1786.57	1745.71	1932.63	1273.27	1563.43	1633.4	1821.64	1490.03	0.289721	0.035392	0.192605	CG32549	X	18390498	18410144	-	3465	protein_coding	-	-	1872	1955	2007	1182	1468	1580	28.7923	28.6396	31.4765	20.8905	25.4086	26.607
FBgn0011284	57579.8	52157.9	55814.3	42564	46900.8	45963.6	55184	45142.8	0.289747	0.00240995	0.0442031	RpS4	3L	13041756	13044234	+	1449	protein_coding	-	Ribosomal_S4e	60333	58411	57962	39513	44038	44461	2219.01	2046.2	2173.79	1669.96	1822.7	1790.41
FBgn0010380	1882.01	1792.14	1902.78	1330.36	1606.03	1625.13	1858.98	1520.51	0.289798	0.0196702	0.141804	AP-1-2beta	X	19731004	19734581	+	3228	protein_coding	-	-	1972	2007	1976	1235	1508	1572	32.5572	31.56	33.2656	23.4298	28.0172	28.4159
FBgn0030616	43245.2	39951.3	41987.3	30450.8	35119.7	36815.5	41728	34128.6	0.290022	0.0107655	0.100482	RpL37a	X	15137870	15139367	-	1296	protein_coding	-	-	45313	44741	43603	28268	32976	35612	1863.34	1752.36	1828.33	1335.75	1525.98	1603.37
FBgn0030344	678.555	592.023	593.175	501.983	523.983	497.256	621.251	507.741	0.290949	0.0200328	0.143078	CG2025	X	11864651	11868893	-	4054	protein_coding	-	-	711	663	616	466	492	481	9.34672	8.30142	8.25732	7.03942	7.27844	6.92315
FBgn0026372	59710.9	54681.3	56532.6	42372.3	49029.7	48282.4	56975	46561.5	0.291186	0.00590298	0.0715953	RpL23A	3L	1667192	1668654	-	1016	protein_coding	-	-	62566	61237	58708	39335	46037	46704	3281.84	3059.45	3140.12	2370.94	2717.51	2682.27
FBgn0015778	9298.39	8007.94	7342.46	6380.35	6906.57	6853.03	8216.27	6713.32	0.291446	0.0212253	0.147567	rin	3R	13647004	13654527	+	5711	protein_coding	-	RRM_1	9743	8968	7625	5923	6485	6629	90.9188	79.7088	72.5554	63.5132	68.1012	67.7296
FBgn0021795	5407.44	5296.96	4940.88	3953.38	4437.88	4390.53	5215.09	4260.6	0.291626	0.00422073	0.0594791	Tapdelta	2R	11370300	11371335	-	977	protein_coding	-	-	5666	5932	5131	3670	4167	4247	309.069	308.198	285.397	230.042	255.791	253.647
FBgn0052066	2032.8	1649.27	1771.82	1294.81	1581.53	1575.5	1817.96	1483.95	0.29271	0.0436009	0.213958	CG32066	3L	10640286	10661013	-	2555	protein_coding	-	-	2130	1847	1840	1202	1485	1524	44.4285	36.6943	39.1353	28.8103	34.8572	34.8046
FBgn0026749	810.257	780.435	788.653	588.16	654.979	698.846	793.115	647.328	0.292729	0.0155674	0.124674	Yippee	X	13385914	13387417	-	1293	protein_coding	-	-	849	874	819	546	615	676	34.9931	34.3112	34.4213	25.86	28.5255	30.5064
FBgn0031054	817.892	737.574	690.432	606.473	587.884	638.886	748.633	611.081	0.292778	0.0200091	0.14302	Ssu72	X	19664561	19666866	+	2186	protein_coding	-	-	857	826	717	563	552	618	20.8931	19.1802	17.8242	15.7722	15.1442	16.4961
FBgn0025682	899.968	937.594	792.505	743.279	765.74	637.852	876.689	715.624	0.293254	0.034312	0.189389	scf	3L	1298672	1300389	+	1600	protein_coding	-	-	943	1050	823	690	719	617	31.4098	33.3113	27.9526	26.4097	26.9505	22.5013
FBgn0004867	57594.1	54759	54913.9	40734.9	49212.9	46503.2	55755.7	45483.7	0.293766	0.00800065	0.0847959	RpS2	2L	9896265	9897552	-	1208	protein_coding	-	-	60348	61324	57027	37815	46209	44983	2662.37	2576.83	2565.4	1917.04	2294.12	2172.82
FBgn0039359	35167.5	32880.1	34518.7	23744	29591.2	30292.3	34188.8	27875.8	0.294498	0.0239252	0.157155	RpL27	3R	25683623	25685051	-	987	protein_coding	-	KOW	36849	36822	35847	22042	27785	29302	1989.67	1893.71	1973.68	1367.63	1688.3	1732.3
FBgn0262801	2555.79	2497.57	2366.92	1742.94	2144.92	2161.67	2473.43	2016.51	0.294591	0.0219904	0.150544	twr	3R	6657882	6659442	+	855	protein_coding	-	Peptidase_S24	2678	2797	2458	1618	2014	2091	166.924	166.054	156.228	115.89	141.27	142.702
FBgn0031682	1156.69	1040.28	1012.06	744.356	926.556	944.889	1069.68	871.934	0.294689	0.0418607	0.209339	CG5828	2L	5093976	5095910	+	1935	protein_coding	-	DUF89	1212	1165	1051	691	870	914	33.3807	30.561	29.5164	21.8691	26.9647	27.5618
FBgn0011016	4150.54	3851.28	3353.94	2986.04	3106.62	3163.42	3785.25	3085.36	0.294958	0.0137511	0.116691	SsRbeta	3L	16129617	16130983	+	950	protein_coding	-	-	4349	4313	3483	2772	2917	3060	243.971	230.451	199.238	178.692	184.149	187.949
FBgn0038877	828.39	780.435	859.911	584.928	774.26	652.325	822.912	670.504	0.295326	0.0460724	0.218505	CG3308	3R	21271078	21273817	-	2124	protein_coding	-	-	868	874	893	543	727	631	21.779	20.8872	22.8475	15.656	20.5275	17.3347
FBgn0038020	597.433	633.992	678.877	496.597	539.958	519.999	636.767	518.851	0.295334	0.0152141	0.122606	GstD9	3R	12366163	12367564	-	786	protein_coding	-	GST_C	626	710	705	461	507	503	42.4448	45.852	48.7426	35.9181	38.685	37.3412
FBgn0032400	27772.1	25849	24818	18856.7	21768.7	23289.4	26146.4	21304.9	0.295414	0.0155955	0.124683	CG6770	2L	12045343	12046118	-	776	protein_coding	-	-	29100	28948	25773	17505	20440	22528	1998.5	1893.56	1804.87	1381.45	1579.71	1693.96
FBgn0261800	438.054	482.191	487.251	396.416	377.012	373.2	469.165	382.209	0.295985	0.0195776	0.141578	LanB1	2L	7811438	7820771	+	6282	protein_coding	-	Laminin_EGF	459	540	506	368	354	361	3.89393	4.36334	4.37718	3.58744	3.37958	3.35314
FBgn0034399	888.515	864.372	840.652	590.315	742.31	779.482	864.513	704.035	0.296017	0.0434771	0.213637	CG15083	2R	18835263	18836842	+	669	protein_coding	-	-	931	968	873	548	697	754	74.1646	73.4467	70.9137	50.1637	62.4833	65.7639
FBgn0263005	987.769	871.516	919.614	727.121	798.755	737.096	926.3	754.324	0.296117	0.0108448	0.100934	CG43313	X	13095571	13112462	-	4326	protein_coding	-	-	1035	976	955	675	750	713	12.7505	11.4521	11.9966	9.55547	10.3976	9.61713
FBgn0011280	985.861	1126.01	1069.83	812.221	847.745	929.383	1060.57	863.116	0.297209	0.0137635	0.116691	Obp19d	X	20419613	20420979	+	1101	protein_coding	-	-	1033	1261	1111	754	796	899	50.0019	58.1367	54.8364	41.9391	43.3594	47.6447
FBgn0028648	976.317	861.693	743.394	647.407	718.879	733.995	860.468	700.094	0.297515	0.0466268	0.219768	mRpL50	3L	7243080	7243933	-	739	protein_coding	-	-	1023	965	772	601	675	710	73.7742	66.2835	56.7695	49.8041	54.7793	56.0604
FBgn0020497	3260.12	2814.57	2624.99	2053.17	2422.89	2602.06	2899.89	2359.38	0.297521	0.0437777	0.213958	emb	2L	8403573	8408853	+	4492	protein_coding	-	-	3416	3152	2726	1906	2275	2517	40.5276	35.618	32.9783	25.9847	30.3738	32.6953
FBgn0036141	1170.05	981.348	916.725	775.596	813.665	906.639	1022.71	831.967	0.297615	0.0428409	0.212298	wls	3L	11166620	11169625	-	2574	protein_coding	-	-	1226	1099	952	720	764	877	25.3837	21.6726	20.0988	17.1301	17.8009	19.8808
FBgn0024732	1716.91	1467.11	1387.61	1144	1224.76	1350.14	1523.87	1239.63	0.297691	0.031026	0.180114	Drep-1	2R	12044612	12050172	+	2153	protein_coding	-	-	1799	1643	1441	1062	1150	1306	44.5308	38.7361	36.3716	30.2075	32.034	35.395
FBgn0023000	310.169	356.286	348.587	270.381	290.747	264.652	338.347	275.26	0.298118	0.0385258	0.199582	mth	3L	343378	346957	-	2420	protein_coding	-	7tm_2	325	399	362	251	273	256	7.15717	8.36913	8.12897	6.35175	6.76557	6.17258
FBgn0263776	1598.56	1490.33	1611.01	1243.11	1364.27	1209.54	1566.63	1272.31	0.300156	0.00522527	0.0664253	CG43693	3L	11036358	11051371	-	3292	protein_coding	-	Aa_trans	1675	1669	1673	1154	1281	1170	27.1162	25.7347	27.6171	21.4675	23.3371	20.7381
FBgn0033342	6823.72	6232.76	6282.26	4566.32	5664.77	5471.88	6446.25	5234.32	0.300421	0.0165049	0.128291	CG8258	2R	8904844	8906990	-	1904	protein_coding	-	-	7150	6980	6524	4239	5319	5293	200.13	186.085	186.204	136.342	167.541	162.21
FBgn0027549	1286.49	1242.98	1168.05	886.549	1072.46	1043.1	1232.51	1000.7	0.300502	0.0172315	0.131397	CG7927	3L	8110368	8113406	+	2704	protein_coding	-	DUF654	1348	1392	1213	823	1007	1009	26.5678	26.131	24.3779	18.6392	22.3347	21.7734
FBgn0033274	491.499	507.193	571.99	425.5	399.377	449.701	523.561	424.86	0.301022	0.0255901	0.163218	CG14757	2R	8172364	8173613	-	739	protein_coding	-	-	515	568	594	395	375	435	37.1395	39.0146	43.6801	32.7331	30.4329	34.3469
FBgn0020618	42129.6	39254.8	41952.7	29202.3	35539.3	35348.6	41112.3	33363.4	0.301299	0.0119737	0.107647	Rack1	2L	7825347	7827315	-	1693	protein_coding	-	WD40	44144	43961	43567	27109	33370	34193	1389.59	1318.05	1398.44	980.599	1182.11	1178.48
FBgn0037489	1108.02	955.452	1075.61	718.503	938.271	889.064	1046.36	848.613	0.301928	0.044805	0.215424	CG1234	3R	7244232	7246969	-	2572	protein_coding	-	CBF	1161	1070	1117	667	881	860	24.0566	21.1172	23.6007	15.8814	20.5429	19.5106
FBgn0000307	1403.87	1243.87	1213.31	922.097	1076.72	1130.97	1287.02	1043.26	0.302745	0.0251188	0.161468	chif	2L	16342430	16352628	-	7747	protein_coding	-	-	1471	1393	1260	856	1011	1094	10.1193	9.12726	8.83851	6.76667	7.82663	8.23998
FBgn0036028	760.63	700.07	630.73	537.531	564.453	593.399	697.143	565.128	0.302794	0.0213169	0.147795	CG16717	3L	9679201	9681060	+	1427	protein_coding	-	Metallophos	797	784	655	499	530	574	29.7651	27.8878	24.9436	21.4147	22.2746	23.4709
FBgn0042180	1213	1051	984.131	803.603	878.63	950.058	1082.71	877.431	0.303117	0.0296846	0.176815	CG18870	2R	21613845	21616907	-	2937	protein_coding	-	-	1271	1177	1022	746	825	919	23.0629	20.3421	18.9099	15.555	16.8464	18.258
FBgn0035959	3247.71	2847.61	2978.39	2175.98	2603.94	2570.02	3024.57	2449.98	0.30386	0.0145507	0.120797	CG4911	3L	9067195	9072731	-	4775	protein_coding	-	F-box	3403	3189	3093	2020	2445	2486	37.9806	33.9003	35.2005	25.9067	30.7088	30.3788
FBgn0004436	3103.6	2589.54	2531.59	1924.99	2299.35	2436.66	2741.58	2220.33	0.304138	0.0408125	0.206906	Ubc6	3R	4948755	4952682	-	2166	protein_coding	-	UQ_con	3252	2900	2629	1787	2159	2357	80.0139	67.9614	65.959	50.5244	59.7794	63.4956
FBgn0014011	913.329	832.226	885.91	667.874	689.059	773.279	877.155	710.071	0.304475	0.0116826	0.106165	Rac2	3L	7432762	7435190	-	2429	protein_coding	-	Ras	957	932	920	620	647	748	20.997	19.4765	20.5827	15.6314	15.9747	17.9687
FBgn0031390	1331.34	1197.44	1134.35	927.483	994.716	1043.1	1221.04	988.433	0.304766	0.0120056	0.107724	tho2	2L	2137350	2145187	-	5404	protein_coding	-	-	1395	1341	1178	861	934	1009	13.7573	12.5961	11.846	9.75714	10.3655	10.8948
FBgn0030276	2962.35	2461.85	2309.14	1867.89	2130.01	2260.91	2577.78	2086.27	0.305124	0.0384292	0.199214	Dlic	X	11154421	11164670	+	3811	protein_coding	-	-	3104	2757	2398	1734	2000	2187	43.4066	36.7215	34.1942	27.8641	31.4737	33.4851
FBgn0260243	1706.41	1483.18	1528.2	1052.44	1410.07	1355.31	1572.6	1272.61	0.305214	0.0479976	0.223248	E(var)3-9	3R	8990645	8992949	-	2136	protein_coding	-	zf-AD	1788	1661	1587	977	1324	1311	44.6107	39.4722	40.3755	28.011	37.1744	35.8133
FBgn0035083	2460.36	2155.57	2206.11	1643.83	1897.84	1978.69	2274.01	1840.12	0.305302	0.0151381	0.122413	Tina-1	2R	24940625	24942413	-	1593	protein_coding	-	-	2578	2414	2291	1526	1782	1914	86.2463	76.9209	78.154	58.6642	67.0887	70.1082
FBgn0039897	331.165	330.39	365.92	250.991	277.967	301.868	342.492	276.942	0.305821	0.0406225	0.206185	CG1674	4	230730	245903	+	4385	protein_coding	-	-	347	370	380	233	261	292	4.21729	4.28307	4.7093	3.25403	3.56967	3.88558
FBgn0037537	1070.8	942.951	890.725	730.353	852.005	765.009	968.159	782.456	0.307194	0.0223617	0.151552	CG2767	3R	8005924	8008110	-	1309	protein_coding	-	Aldo_ket_red	1122	1056	925	678	800	740	45.68	40.9494	38.4011	31.7194	36.6528	32.9864
FBgn0024728	1063.16	1011.71	932.132	759.438	806.21	864.253	1002.33	809.967	0.307324	0.0103211	0.0980344	Slip1	4	663621	669884	+	2818	protein_coding	-	PDZ	1114	1133	968	705	757	836	21.0677	20.4085	18.6671	15.3209	16.1106	17.3104
FBgn0034763	1746.49	1699.28	1607.16	1135.39	1429.24	1517.61	1684.31	1360.75	0.307647	0.0346988	0.190771	RYBP	2R	22670587	22673212	+	2242	protein_coding	-	zf-RanBP	1830	1903	1669	1054	1342	1468	43.4999	43.085	40.4541	28.7899	35.8983	38.2061
FBgn0264922	8538.72	7383.77	7023.73	5466.87	6459.26	6608.02	7648.74	6178.05	0.308042	0.0230007	0.154042	smt3	2L	6966780	6967644	-	743	protein_coding	-	-	8947	8269	7294	5075	6065	6392	641.744	564.92	533.481	418.294	489.552	501.985
FBgn0260399	3725.85	3422.66	3432.9	2449.59	3140.7	2955.62	3527.14	2848.64	0.30817	0.0202723	0.14401	gwl	3R	18746370	18750360	+	3099	protein_coding	-	Pkinase	3904	3833	3565	2274	2949	2859	67.1369	62.7827	62.5144	44.937	57.0703	53.8313
FBgn0025639	2659.82	2246.65	2104.04	1608.28	2044.81	2006.6	2336.84	1886.56	0.308723	0.0480978	0.223283	Hmt4-20	X	648483	656033	-	6211	protein_coding	-	SET	2787	2516	2185	1493	1920	1941	23.9138	20.5623	19.1175	14.7209	18.5394	18.235
FBgn0010220	672.828	666.138	692.358	476.13	602.794	560.317	677.108	546.414	0.309179	0.0241792	0.158149	Dbp45A	2R	9087834	9089802	+	1670	protein_coding	-	DEAD	705	746	719	442	566	542	22.4981	22.6749	23.3967	16.2084	20.3262	18.9376
FBgn0050005	551.624	485.763	572.953	419.037	478.188	402.147	536.78	433.124	0.309291	0.0320445	0.183038	GstT2	2R	9607292	9608350	+	887	protein_coding	-	GST_N	578	544	595	389	449	389	34.7278	31.1314	36.4532	26.8572	30.3585	25.5899
FBgn0026431	271.04	285.743	276.366	219.752	236.431	216.063	277.716	224.082	0.309926	0.0313716	0.181261	Grip75	2L	10483295	10485857	+	2141	protein_coding	-	-	284	320	287	204	222	209	7.06927	7.58676	7.28463	5.8351	6.21861	5.69603
FBgn0016119	7035.59	6233.66	6096.41	4649.27	5472	5496.69	6455.22	5205.99	0.310258	0.0122701	0.109039	ATPsyn-Cf6	3R	23355220	23356064	-	704	protein_coding	-	-	7372	6981	6331	4316	5138	5317	558.066	503.347	488.699	375.443	437.702	440.693
FBgn0015321	3276.34	2951.19	2719.36	2005.78	2571.99	2637.21	2982.3	2404.99	0.310332	0.0431541	0.213217	Ubc4	3L	9698336	9700481	+	1709	protein_coding	-	UQ_con	3433	3305	2824	1862	2415	2551	107.054	98.164	89.7976	66.7225	84.7485	87.0985
FBgn0000100	52716.3	49624.6	52735.7	35223.9	45684.5	44144.1	51692.2	41684.2	0.310442	0.020369	0.144474	RpLP0	3L	22075867	22077487	+	1328	protein_coding	-	-	55237	55574	54765	32699	42896	42701	2216.69	2124.2	2241.03	1507.9	1937.21	1876.21
FBgn0003687	1209.18	1140.29	1063.09	766.978	928.686	1055.51	1137.52	917.056	0.310631	0.0464036	0.219505	Tbp	2R	21686192	21687642	-	1387	protein_coding	-	-	1267	1277	1104	712	872	1021	48.6826	46.7345	43.2548	31.4368	37.7048	42.9528
FBgn0042094	630.836	715.25	703.914	513.832	585.754	551.013	683.333	550.2	0.312735	0.0135852	0.116039	Adk3	3R	10887345	10889588	-	1522	protein_coding	-	ADK	661	801	731	477	550	533	23.1451	26.7141	26.1003	19.1928	21.6723	20.4341
FBgn0028665	4593.37	4115.59	4380.44	3189.64	3645.52	3702.02	4363.13	3512.39	0.312825	0.00527987	0.0668347	VhaAC39-1	X	3880748	3882967	+	1792	protein_coding	-	-	4813	4609	4549	2961	3423	3581	143.137	130.554	137.949	101.189	114.558	116.603
FBgn0027052	1602.38	1345.67	1354.87	969.495	1205.59	1288.11	1434.31	1154.4	0.313021	0.0467736	0.219888	CHIP	2L	10437548	10439240	+	1277	protein_coding	-	U-box	1679	1507	1407	900	1132	1246	70.0701	59.9025	59.875	43.1605	53.1634	56.9337
FBgn0031374	949.595	871.516	810.801	688.341	717.814	712.285	877.304	706.147	0.313083	0.00799758	0.0847959	CG7337	2L	1884622	1944289	+	11222	protein_coding	-	-	995	976	842	639	674	689	4.72526	4.41471	4.07741	3.48711	3.60203	3.58254
FBgn0004049	1648.19	1398.35	1465.6	1055.67	1332.32	1242.62	1504.05	1210.21	0.313442	0.0263839	0.166103	yrt	3R	13428867	13434984	-	4464	protein_coding	-	Band_41	1727	1566	1522	980	1251	1202	20.6178	17.807	18.5282	13.4443	16.807	15.7117
FBgn0042178	1013.54	963.489	923.465	712.04	790.235	831.172	966.831	777.816	0.313656	0.00860469	0.0883606	CG32165	3L	16595181	16600459	+	3888	protein_coding	-	-	1062	1079	959	661	742	804	14.557	14.087	13.404	10.4114	11.4455	12.0662
FBgn0015600	1670.14	1601.95	1559.01	1236.64	1327	1323.26	1610.37	1295.63	0.313663	0.00133384	0.0309733	toc	2L	3068345	3144786	-	11265	protein_coding	-	-	1750	1794	1619	1148	1246	1280	8.27904	8.08377	7.81012	6.24087	6.63352	6.63012
FBgn0040752	1488.81	1251.91	1215.24	1076.14	953.181	1152.68	1318.65	1060.67	0.313954	0.0277872	0.170864	Prosap	2R	14060456	14140902	-	9022	protein_coding	-	-	1560	1402	1262	999	895	1115	9.21499	7.88802	7.60149	6.78106	5.94946	7.21131
FBgn0028467	908.557	907.233	873.392	639.866	735.919	786.719	896.394	720.835	0.314271	0.0132705	0.113983	CG11070	2L	6658517	6662033	+	3391	protein_coding	-	U-box	952	1016	907	594	691	761	14.9617	15.2086	14.5352	10.7274	12.221	13.0948
FBgn0001942	30996.9	25824	28140.2	21978.4	23625	22721.8	28320.4	22775.1	0.314371	0.00421197	0.0594791	eIF-4a	2L	5981764	5985909	+	2480	protein_coding	-	DEAD	32479	28920	29223	20403	22183	21979	697.95	591.929	640.347	503.822	536.446	517.129
FBgn0023172	2463.22	2293.98	2171.44	1663.22	1955.35	1952.84	2309.55	1857.14	0.314461	0.00965835	0.0945394	RhoGEF2	2R	17027190	17044653	+	8486	protein_coding	-	RhoGEF	2581	2569	2255	1544	1836	1889	16.2091	15.3668	14.4406	11.1424	12.9756	12.9889
FBgn0028582	1875.33	1758.21	1625.45	1365.91	1423.91	1438.01	1753	1409.28	0.314854	0.00323356	0.0523609	lqf	3L	7528780	7540012	+	6521	protein_coding	-	-	1965	1969	1688	1268	1337	1391	16.0591	15.3269	14.067	11.908	12.2963	12.4467
FBgn0035499	3477.71	3077.09	2949.5	2321.4	2508.09	2810.89	3168.1	2546.79	0.314855	0.0149085	0.121836	Chd64	3L	4114289	4122388	-	1459	protein_coding	-	CH	3644	3446	3063	2155	2355	2719	133.106	119.89	114.086	90.4538	96.8039	108.742
FBgn0004103	3969.21	3370.87	3300.98	2665.03	2903.21	2985.6	3547.02	2851.28	0.314932	0.0105161	0.0987888	Pp1-87B	3R	12423621	12425917	-	2203	protein_coding	-	Metallophos	4159	3775	3428	2474	2726	2888	100.611	86.9812	84.5607	68.7733	74.211	76.4936
FBgn0031217	1002.08	950.988	774.209	666.797	793.43	731.928	909.094	730.718	0.315201	0.0394393	0.202837	CG11377	2L	102380	104142	+	1583	protein_coding	-	-	1050	1065	804	619	745	708	35.3494	34.1501	27.6005	23.9466	28.2249	26.0972
FBgn0266711	2802.02	2487.75	2409.29	1835.58	2114.04	2237.13	2566.35	2062.25	0.315404	0.0151672	0.122424	EloC	2R	19445085	19446286	-	654	protein_coding	-	Skp1_POZ	2936	2786	2502	1704	1985	2164	239.25	216.235	207.899	159.561	182.029	193.073
FBgn0032408	895.196	875.98	861.837	670.029	709.294	733.995	877.671	704.439	0.317051	0.00280713	0.0483791	CG6712	2L	12095176	12096511	-	1336	protein_coding	-	-	938	981	895	622	666	710	37.4171	37.2722	36.4048	28.5114	29.8968	31.0095
FBgn0036551	316.85	303.602	310.069	283.308	233.236	230.536	310.173	249.027	0.317081	0.0414445	0.208108	CG17029	3L	15976870	15978435	+	1167	protein_coding	-	-	332	340	322	263	219	223	15.1614	14.7887	14.9943	13.8013	11.2546	11.15
FBgn0000810	987.769	804.545	793.468	692.65	674.149	708.15	861.927	691.65	0.317347	0.0215163	0.148559	fs(1)K10	X	2242138	2246041	+	3052	protein_coding	-	-	1035	901	824	643	633	685	18.0729	14.9852	14.6718	12.9021	12.4387	13.0963
FBgn0039943	1700.68	1628.73	1580.19	1106.3	1397.29	1434.91	1636.54	1312.83	0.317839	0.0233786	0.155815	CG17168	X	23082738	23084576	+	1516	protein_coding	-	FHA	1782	1824	1641	1027	1312	1388	62.6443	61.0729	58.8236	41.4864	51.9029	53.4235
FBgn0031149	2511.89	2440.42	2353.44	1680.46	2118.3	2059.32	2435.25	1952.69	0.318544	0.0140811	0.117985	CG1518	X	21049885	21053937	-	2755	protein_coding	-	-	2632	2733	2444	1560	1989	1992	50.914	50.3548	48.2083	34.6767	43.2982	42.1901
FBgn0035268	801.668	688.462	683.692	521.373	598.534	622.345	724.607	580.75	0.31896	0.0235438	0.156135	CG8001	3L	1756159	1759208	+	2687	protein_coding	-	-	840	771	710	484	562	602	16.6604	14.565	14.3593	11.0309	12.5437	13.0729
FBgn0037788	862.747	776.863	817.541	642.021	670.954	656.46	819.051	656.478	0.318965	0.00380976	0.0560666	CG3940	3R	10112237	10120081	+	2376	protein_coding	-	-	904	870	849	596	630	635	20.2766	18.5864	19.4179	15.3615	15.902	15.5944
FBgn0020910	58084.7	54400.1	56056	40317	48502.5	46276.8	56180.2	45032.1	0.319104	0.00402684	0.0576994	RpL3	3R	11221894	11225173	+	2231	protein_coding	-	-	60862	60922	58213	37427	45542	44764	1453.85	1386.11	1417.96	1027.35	1224.25	1170.77
FBgn0010348	7446.92	6248.84	5878.79	4883.02	5148.24	5654.86	6524.85	5228.71	0.319457	0.018554	0.136733	Arf79F	3L	22868380	22872231	-	2442	protein_coding	-	Arf	7803	6998	6105	4533	4834	5470	170.29	145.463	135.857	113.678	118.718	130.703
FBgn0036372	1351.38	1362.64	1255.68	959.8	1090.57	1129.94	1323.23	1060.1	0.319805	0.00665742	0.0758666	Abp1	3L	13483533	13486280	-	2500	protein_coding	-	Cofilin_ADF	1416	1526	1304	891	1024	1093	30.1854	30.984	28.3452	21.8259	24.565	25.5107
FBgn0035853	1489.77	1458.18	1296.13	959.8	1205.59	1234.35	1414.69	1133.25	0.319956	0.0288269	0.173985	UbcE2M	3L	8195847	8197987	-	1732	protein_coding	-	UQ_con	1561	1633	1346	891	1132	1194	48.0317	47.8587	42.2318	31.5039	39.1973	40.2253
FBgn0031066	6356.08	5632.7	5434.87	4481.22	4656.21	4817.49	5807.88	4651.64	0.320241	0.00288839	0.0491612	CoVIb	X	19740537	19744335	-	789	protein_coding	-	-	6660	6308	5644	4160	4372	4660	449.853	405.824	388.734	322.887	332.323	344.629
FBgn0014020	4587.64	4116.48	4284.15	3243.5	3310.04	3844.69	4329.42	3466.08	0.320781	0.00636141	0.0742471	Rho1	2R	16102687	16107229	+	2385	protein_coding	-	Ras	4807	4610	4449	3011	3108	3719	107.414	98.115	101.372	77.3138	78.1537	90.9872
FBgn0003023	6608.99	5550.55	5382.87	3885.52	5153.57	5000.47	5847.47	4679.85	0.321315	0.0433063	0.213455	otu	X	8485008	8489535	-	3420	protein_coding	-	-	6925	6216	5590	3607	4839	4837	107.911	92.2588	88.8235	64.5884	84.8568	82.5263
FBgn0261596	29836.4	26378.5	27993.8	20440.2	22818.8	24115.4	28069.6	22458.1	0.321755	0.0043579	0.0603834	RpS24	2R	22640526	22641419	-	646	protein_coding	-	Ribosomal_S24e	31263	29541	29071	18975	21426	23327	2579.12	2321.22	2445.51	1798.8	1989.14	2107.02
FBgn0266667	425.647	421.471	392.882	296.234	349.322	346.322	413.333	330.626	0.321972	0.0220786	0.150702	Exo70	3L	8411851	8415910	+	2284	protein_coding	-	Exo70	446	472	408	275	328	335	10.4067	10.4898	9.70747	7.37346	8.61261	8.55837
FBgn0031022	645.152	583.987	571.99	445.968	494.163	500.357	600.376	480.163	0.322074	0.011763	0.106427	CG12204	X	19493292	19494401	-	1110	protein_coding	-	-	676	654	594	414	464	484	32.4561	29.9073	29.0807	22.8408	25.0699	25.4428
FBgn0030328	3232.44	2756.53	2651.95	2133.97	2332.36	2441.83	2880.31	2302.72	0.322807	0.0117323	0.106422	Amun	X	11710120	11715565	-	4444	protein_coding	-	-	3387	3087	2754	1981	2190	2362	40.6176	35.2603	33.6769	27.2989	29.5547	31.0133
FBgn0040985	1723.59	1479.61	1747.75	1204.33	1286.53	1465.92	1650.32	1318.93	0.323102	0.017371	0.131592	CG6115	2L	16887109	16887966	-	743	protein_coding	-	-	1806	1657	1815	1118	1208	1418	129.539	113.203	132.749	92.1484	97.5069	111.36
FBgn0011837	1571.84	1287.63	1236.42	988.885	1100.15	1181.63	1365.3	1090.22	0.32443	0.0286156	0.173323	Tis11	X	12659415	12682554	+	5009	protein_coding	-	zf-CCCH	1647	1442	1284	918	1033	1143	17.5233	14.6129	13.9302	11.2235	12.3682	13.3149
FBgn0022987	673.783	569.7	611.471	492.288	496.293	492.087	618.318	493.556	0.324808	0.009994	0.0958274	qkr54B	2R	17469624	17475129	+	4432	protein_coding	-	KH_1	706	638	635	457	466	476	8.48942	7.30708	7.78603	6.31468	6.30585	6.26685
FBgn0266756	723.41	627.741	674.062	554.766	558.063	503.459	675.071	538.763	0.325298	0.00989144	0.0958274	btsz	3R	14804092	14875488	-	17286	protein_coding	-	C2	758	703	700	515	524	487	2.33694	2.06435	2.20062	1.82452	1.818	1.64391
FBgn0261530	1367.61	1317.99	1270.13	843.46	1191.74	1119.6	1318.57	1051.6	0.326289	0.0427695	0.212172	nbs	3L	9720414	9723194	-	2599	protein_coding	-	FHA	1433	1476	1319	783	1119	1083	29.3841	28.8272	27.5791	18.4497	25.8215	24.3145
FBgn0037842	673.783	721.501	725.098	494.442	647.524	548.946	706.794	563.637	0.326533	0.0256879	0.163279	CG6567	3R	10853374	10854451	-	1017	protein_coding	-	Abhydrolase_2	706	808	753	459	608	531	36.9962	40.3286	40.2361	27.6393	35.8542	30.466
FBgn0002431	2303.84	1995.73	1795.89	1416.54	1659.28	1784.33	2031.82	1620.05	0.326652	0.032601	0.184846	hyd	3R	9714623	9725615	-	9083	protein_coding	-	HECT	2414	2235	1865	1315	1558	1726	14.1638	12.4902	11.1581	8.86607	10.2872	11.088
FBgn0000247	545.898	441.115	487.251	353.327	415.353	406.282	491.421	391.654	0.326835	0.0313761	0.181261	ca	3R	29806811	29815047	+	7026	protein_coding	-	-	572	494	506	328	390	393	4.33871	3.56896	3.91367	2.85891	3.329	3.26382
FBgn0033317	3329.78	3244.07	3107.43	2142.58	2771.15	2803.65	3227.1	2572.46	0.327031	0.0208675	0.14608	CG8635	2R	8630207	8631962	-	1572	protein_coding	-	-	3489	3633	3227	1989	2602	2712	118.283	117.31	111.555	77.4849	99.2686	100.665
FBgn0034753	23390.6	21232.5	19124.1	14853.7	17944.3	18014.9	21249.1	16937.7	0.327158	0.0166422	0.129033	CG2852	2R	22644646	22646344	-	1177	protein_coding	-	Pro_isomerase	24509	23778	19860	13789	16849	17426	1109.74	1025.47	916.948	717.449	858.529	863.9
FBgn0265434	2681.77	2500.25	2416.03	1739.7	2200.3	2115.15	2532.68	2018.38	0.327401	0.0137751	0.116691	zip	2R	24990570	25011965	-	7242	protein_coding	-	Myosin_head	2810	2800	2509	1615	2066	2046	20.6786	19.6256	18.8271	13.6568	17.1092	16.485
FBgn0033029	2154.96	1851.97	1783.38	1342.21	1599.64	1670.61	1930.1	1537.49	0.327981	0.0221752	0.151073	Not3	2R	5656406	5663222	-	3919	protein_coding	-	-	2258	2074	1852	1246	1502	1616	30.7059	26.8631	25.6808	19.4705	22.9854	24.0607
FBgn0029676	3910.04	3379.8	3306.76	2801.84	2923.44	2714.75	3532.2	2813.34	0.328269	0.00387554	0.0566705	HIP-R	X	3789969	3792477	+	2138	protein_coding	-	-	4097	3785	3434	2601	2745	2626	102.125	89.863	87.284	74.5019	77.0002	71.6687
FBgn0034304	422.784	351.821	405.4	303.775	332.282	302.902	393.335	312.986	0.329168	0.0246754	0.159364	CG5742	2R	18148096	18151410	-	3315	protein_coding	-	-	443	394	421	282	312	293	7.12186	6.03303	6.90146	5.20955	5.64454	5.15735
FBgn0031043	1892.51	1561.76	1622.56	1186.02	1386.64	1465.92	1692.28	1346.19	0.329895	0.0206351	0.145691	NAA20	X	19621451	19623074	-	1256	protein_coding	-	Acetyltransf_1	1983	1749	1685	1101	1302	1418	84.1407	70.6843	72.9042	53.6825	62.1697	65.8763
FBgn0036967	1583.29	1443.89	1302.87	1007.2	1250.32	1186.8	1443.35	1148.1	0.330117	0.020743	0.145895	CG6597	3L	20299410	20309511	+	2121	protein_coding	-	-	1659	1617	1353	935	1174	1148	41.6849	38.6983	34.6656	26.9964	33.1959	31.5823
FBgn0038053	945.777	862.586	761.69	615.091	695.449	732.961	856.685	681.167	0.330642	0.0216407	0.149256	CG18549	3R	12449296	12456355	+	2004	protein_coding	-	-	991	966	791	571	653	709	26.3542	24.4682	21.4497	17.4491	19.5422	20.6439
FBgn0040813	11444.8	8900	10460.5	7878.76	7039.69	9563.65	10268.4	8160.7	0.331411	0.0438519	0.214207	Nplp2	3L	13356376	13357223	+	610	protein_coding	-	-	11992	9967	10863	7314	6610	9251	1047.7	829.387	967.747	734.277	649.873	884.914
FBgn0263933	2102.47	1764.46	1831.52	1338.98	1435.63	1752.28	1899.48	1508.96	0.331865	0.0286184	0.173323	ebi	2L	415067	418536	+	3327	protein_coding	-	WD40	2203	1976	1902	1243	1348	1695	35.2886	30.1479	31.067	22.8798	24.2993	29.7276
FBgn0036262	2030.89	1925.19	2355.37	1606.13	1692.3	1714.03	2103.82	1670.82	0.332285	0.00650186	0.0751128	CG6910	3L	12184984	12187860	+	1609	protein_coding	-	-	2128	2156	2446	1491	1589	1658	70.4837	68.0167	82.6119	56.7488	59.2277	60.1272
FBgn0265523	2054.75	2037.7	1803.6	1623.36	1531.48	1525.88	1965.35	1560.24	0.333148	0.00199138	0.0402722	Smr	X	12684203	12742618	-	15579	protein_coding	-	-	2153	2282	1873	1507	1438	1476	7.36508	7.43531	6.53342	5.92391	5.53575	5.52827
FBgn0034091	1847.65	1592.12	1478.12	1138.62	1349.36	1414.23	1639.3	1300.74	0.333634	0.0244992	0.159119	mrj	2R	16203329	16221793	-	3286	protein_coding	-	DnaJ	1936	1783	1535	1057	1267	1368	31.3987	27.5427	25.3853	19.6989	23.1242	24.2919
FBgn0022246	375.066	334.855	389.993	252.069	315.242	304.97	366.638	290.76	0.333822	0.0370296	0.196799	Rpp30	2L	251039	252373	-	1105	protein_coding	-	-	393	375	405	234	296	295	18.9541	17.2263	19.9175	12.9685	16.0652	15.5777
FBgn0033446	1689.23	1682.31	1288.42	1309.9	1141.69	1245.72	1553.32	1232.44	0.333975	0.0286399	0.17334	CG1648	2R	9810974	9820053	-	1443	protein_coding	-	-	1770	1884	1338	1216	1072	1205	65.3702	66.2731	50.3886	51.6062	44.5539	48.7263
FBgn0032815	1263.58	1064.39	1151.68	749.743	971.286	1036.9	1159.89	919.309	0.335088	0.041776	0.209226	CG10462	2L	19732080	19735980	-	3287	protein_coding	-	-	1324	1192	1196	696	912	1003	21.4665	18.4077	19.773	12.9671	16.64	17.8051
FBgn0010100	6874.3	6205.98	6774.33	4983.2	5385.74	5362.3	6618.2	5243.75	0.33578	0.000532336	0.0170828	Acon	2L	21168570	21173185	+	3103	protein_coding	-	Aconitase	7203	6950	7035	4626	5057	5187	123.71	113.691	123.204	91.2974	97.7391	97.5387
FBgn0033155	1712.13	1458.18	1444.42	1061.06	1235.41	1359.44	1538.24	1218.64	0.335833	0.0222373	0.151073	Br140	2R	7272275	7278101	-	5509	protein_coding	-	Bromodomain	1794	1633	1500	985	1160	1315	17.3549	15.0465	14.7966	10.9496	12.6282	13.9282
FBgn0025519	506.769	454.51	423.696	321.01	377.012	399.045	461.658	365.689	0.33587	0.0304826	0.179165	fidipidine	2R	16262284	16264619	-	1977	protein_coding	-	-	531	509	440	298	354	386	14.314	13.0687	12.0945	9.23091	10.7387	11.3926
FBgn0262743	6602.31	5688.07	5361.68	4217.3	4735.02	5030.45	5884.02	4660.92	0.336149	0.0117805	0.106427	Fs(2)Ket	2L	20734609	20750941	+	7157	protein_coding	-	-	6918	6370	5568	3915	4446	4866	51.5137	45.1784	42.2776	33.4993	37.2559	39.6719
FBgn0037652	1857.2	1872.51	1577.31	1169.86	1502.72	1531.05	1769	1401.21	0.336238	0.0306932	0.179649	CG11980	3R	9004017	9005331	+	1238	protein_coding	-	-	1946	2097	1638	1086	1411	1481	83.7713	85.9806	71.9011	53.721	68.3539	69.8034
FBgn0033570	1705.45	1710.88	1583.08	1327.13	1216.24	1416.3	1666.47	1319.89	0.33636	0.00269115	0.0471946	CG7712	2R	10897144	10897885	-	612	protein_coding	-	-	1787	1916	1644	1232	1142	1370	155.613	158.916	145.98	123.28	111.911	130.621
FBgn0011604	1725.49	1475.15	1328.87	991.039	1289.72	1305.68	1509.84	1195.48	0.336698	0.0472991	0.221336	Iswi	2R	12636671	12640628	+	3647	protein_coding	-	SNF2_N	1808	1652	1380	920	1211	1263	26.4202	22.9931	20.563	15.4485	19.9143	20.2074
FBgn0261987	8588.34	7458.78	7571.65	5269.74	6668.01	6759.99	7872.92	6232.58	0.337034	0.0181336	0.134936	Pxt	3R	17719454	17722955	+	2716	protein_coding	-	An_peroxidase	8999	8353	7863	4892	6261	6539	176.578	156.112	157.326	110.304	138.252	140.483
FBgn0028398	669.011	570.593	609.545	409.342	505.878	547.912	616.383	487.711	0.33731	0.0362875	0.194755	Taf10	2L	2767890	2768612	+	664	protein_coding	-	-	701	639	633	380	475	530	56.263	48.849	51.8057	35.047	42.9025	46.5747
FBgn0033518	366.477	325.925	321.624	260.686	240.691	300.835	338.009	267.404	0.337494	0.0342987	0.189389	Prx2540-2	2R	10418718	10419761	+	856	protein_coding	-	-	384	365	334	242	226	291	23.9073	21.6442	21.2039	17.3132	15.834	19.8363
FBgn0030788	1384.79	1148.33	1189.24	841.306	1062.88	1038.96	1240.78	981.049	0.338648	0.0246097	0.159273	Sap30	X	16787283	16789644	+	1994	protein_coding	-	-	1451	1286	1235	781	998	1005	38.7807	32.737	33.6577	23.9862	30.0167	29.4092
FBgn0038220	2291.43	1961.8	2125.22	1466.09	1713.6	1860.83	2126.15	1680.17	0.339455	0.0138386	0.1168	CG12207	3R	14289071	14302276	+	3003	protein_coding	-	LysM	2401	2197	2207	1361	1609	1800	42.6099	37.1362	39.9383	27.7548	32.1335	34.9751
FBgn0266917	1150.97	987.599	1018.8	737.893	823.25	933.518	1052.45	831.554	0.339562	0.0173578	0.131592	CG16941	3R	16999384	17002355	-	2558	protein_coding	-	ubiquitin	1206	1106	1058	685	773	903	25.1258	21.9471	22.4764	16.3993	18.1233	20.5982
FBgn0014022	879.926	724.179	705.84	519.218	653.914	651.291	769.982	608.141	0.340158	0.0372865	0.197707	Rlb1	3R	9513327	9514827	+	1444	protein_coding	-	-	922	811	733	482	614	630	34.028	28.5086	27.5854	20.4416	25.5011	25.4575
FBgn0029888	1765.58	1733.21	1602.34	1175.24	1448.41	1404.93	1700.38	1342.86	0.340497	0.00811826	0.0855519	CG3192	X	6677262	6679118	-	1384	protein_coding	-	-	1850	1941	1664	1091	1360	1359	71.2375	71.1889	65.337	48.2751	58.9332	57.2962
FBgn0026400	1269.31	1300.13	1230.65	804.681	1028.8	1166.12	1266.69	999.866	0.34111	0.0367325	0.196119	Noa36	3R	28598059	28599288	-	1138	protein_coding	-	-	1330	1456	1278	747	966	1128	62.2849	64.9444	61.0282	40.1988	50.9087	57.8375
FBgn0260855	2106.29	1876.08	1905.67	1549.04	1628.39	1469.02	1962.68	1548.82	0.341642	0.00158757	0.0351855	Sec22	X	806076	808200	+	1749	protein_coding	-	-	2207	2101	1979	1438	1529	1421	67.249	60.976	61.4891	50.3505	52.4294	47.4075
FBgn0027843	813.12	837.584	784.801	674.337	580.429	666.798	811.835	640.521	0.342024	0.00470206	0.0626904	CAH2	3L	12177601	12183347	+	1899	protein_coding	-	-	852	938	815	626	545	645	23.9105	25.0727	23.3225	20.1876	17.2119	19.8188
FBgn0025286	47589.5	43959.7	43948.9	31674.5	37282.7	37935.1	45166	35630.8	0.342108	0.00299191	0.0498221	RpL31	2R	9587193	9587989	+	613	protein_coding	-	Ribosomal_L31e	49865	49230	45640	29404	35007	36695	4335.19	4076.54	4046.01	2937.52	3424.93	3492.92
FBgn0030048	522.993	538.447	442.955	335.014	460.083	391.809	501.465	395.635	0.342139	0.0496825	0.227414	CG12112	X	8558879	8560192	-	1117	protein_coding	-	-	548	603	460	311	432	379	26.1457	27.4023	22.3793	17.0507	23.1946	19.7983
FBgn0036099	4010.25	3411.05	3255.72	2452.82	3221.64	2745.76	3559.01	2806.74	0.342555	0.0254362	0.162799	CG11811	3L	10691024	10692598	+	1575	protein_coding	-	-	4202	3820	3381	2277	3025	2656	142.183	123.113	116.656	88.5355	115.187	98.3988
FBgn0039560	1818.07	1510.87	1514.71	1196.79	1302.5	1319.12	1614.55	1272.8	0.342974	0.00744722	0.0811642	CG5514	3R	27938245	27942778	+	4054	protein_coding	-	-	1905	1692	1573	1111	1223	1276	25.0429	21.1855	21.0857	16.7828	18.0926	18.3658
FBgn0015269	440.917	378.609	331.253	287.617	334.412	285.328	383.593	302.452	0.342978	0.0459377	0.218057	Nf1	3R	25983013	25995737	+	10064	protein_coding	-	-	462	424	344	267	314	276	2.4465	2.13854	1.8575	1.62471	1.87118	1.60022
FBgn0037379	1631.01	1537.65	1455.97	1119.23	1224.76	1300.52	1541.55	1214.83	0.343503	0.00302581	0.0501156	CG10979	3R	5794705	5799994	+	4660	protein_coding	-	-	1709	1722	1512	1039	1150	1258	19.5447	18.7573	17.6323	13.6541	14.8003	15.7521
FBgn0000251	3618.96	2859.21	2833.95	2178.13	2569.86	2589.66	3104.04	2445.88	0.343715	0.0227772	0.152873	cad	2L	20770731	20783135	+	2570	protein_coding	-	Homeobox	3792	3202	2943	2022	2413	2505	78.6336	63.2428	62.2299	48.1818	56.3095	56.8744
FBgn0017579	45747.6	42114	43139	29815.2	35621.3	37772.8	43666.9	34403.1	0.343993	0.00641493	0.0744809	RpL14	3L	8601006	8602392	+	619	protein_coding	-	-	47935	47163	44799	27678	33447	36538	4127.01	3867.53	3932.96	2738.29	3240.59	3444.26
FBgn0010357	23475.5	21999.5	22067.8	16554.7	16667.4	19991.5	22514.3	17737.9	0.343994	0.00365524	0.0554144	betaTry	2R	11346325	11347395	+	1071	protein_coding	-	Trypsin	24598	24637	22917	15368	15650	19338	1224.01	1167.67	1162.81	878.745	876.359	1053.57
FBgn0010602	3743.98	3502.14	3119.95	2313.86	2971.37	2881.19	3455.35	2722.14	0.344066	0.0187642	0.137744	lwr	2L	540599	542580	-	1864	protein_coding	-	UQ_con	3923	3922	3240	2148	2790	2787	112.162	106.803	94.4585	70.5705	89.7667	87.2436
FBgn0003310	1863.88	1599.27	1665.9	1153.7	1430.3	1455.58	1709.68	1346.53	0.344306	0.0158299	0.125552	S	2L	1049674	1077815	-	5206	protein_coding	-	-	1953	1791	1730	1071	1343	1408	19.9927	17.4628	18.0586	12.5985	15.4714	15.7812
FBgn0035896	1025.94	916.163	853.17	618.322	733.789	848.746	931.759	733.619	0.344688	0.0350842	0.191831	CG6983	3L	8443042	8449377	-	1740	protein_coding	-	-	1075	1026	886	574	689	821	32.9255	29.931	27.6711	20.2021	23.748	27.5319
FBgn0002905	285.356	247.346	259.995	183.127	225.781	215.03	264.232	207.979	0.344725	0.0382236	0.198956	mus308	3R	12705523	12712299	-	6420	protein_coding	-	DEAD	299	277	270	170	212	208	2.48204	2.19012	2.28545	1.62162	1.98042	1.89047
FBgn0031703	332.12	291.1	320.661	204.671	260.927	277.057	314.627	247.552	0.34508	0.0495715	0.227252	CG12512	2L	5339132	5342234	-	2054	protein_coding	-	AMP-binding	348	326	333	190	245	268	9.02926	8.05638	8.8102	5.66484	7.15357	7.61337
FBgn0051368	631.791	569.7	613.397	447.045	482.448	498.29	604.962	475.927	0.345627	0.00501764	0.0647186	CG31368	3R	11882790	11892382	+	4630	protein_coding	-	-	662	638	637	415	453	482	7.61992	6.99459	7.47654	5.48911	5.86779	6.07447
FBgn0085245	235.729	248.239	267.699	183.127	208.741	199.523	250.556	197.13	0.34569	0.0281557	0.1721	CG34216	2R	7703506	7705095	-	1590	protein_coding	-	-	247	278	278	170	196	193	8.27891	8.87504	9.50145	6.54767	7.39292	7.08276
FBgn0087039	928.599	827.761	895.54	583.851	800.885	700.914	883.967	695.217	0.346317	0.026614	0.167031	Sbp2	3L	8304157	8305325	+	1055	protein_coding	-	-	973	927	930	542	752	678	49.1511	44.6016	47.9041	31.4617	42.7487	37.499
FBgn0037770	2323.88	1995.73	1888.34	1481.17	1643.31	1754.35	2069.32	1626.28	0.347479	0.0103762	0.0983558	Art4	3R	9982816	9986060	-	3071	protein_coding	-	-	2435	2235	1961	1375	1543	1697	42.2564	36.942	34.7008	27.4194	30.1331	32.2437
FBgn0033884	1159.56	1005.46	997.612	698.036	924.426	860.118	1054.21	827.527	0.349113	0.0238323	0.156879	CG13344	2R	13861997	13864156	+	2036	protein_coding	-	RWD	1215	1126	1036	648	868	832	31.8033	28.0727	27.6518	19.4909	25.5681	23.8445
FBgn0030320	1543.21	1306.38	1403.01	928.56	1177.9	1231.25	1417.53	1112.57	0.34926	0.0235804	0.156135	CG2247	X	11606290	11611652	-	3767	protein_coding	-	-	1617	1463	1457	862	1106	1191	22.8764	19.7139	21.0187	14.0135	17.6083	18.4484
FBgn0039452	2074.79	2250.22	2790.62	2091.95	1897.84	1594.11	2371.88	1861.3	0.349745	0.0397558	0.203951	CG14245	3R	26728727	26729341	+	615	protein_coding	-	-	2174	2520	2898	1942	1782	1542	188.39	207.993	256.074	193.379	173.776	146.302
FBgn0035817	693.824	834.012	952.354	662.488	659.239	623.379	826.73	648.369	0.350638	0.0241627	0.158149	CG7409	3L	7754409	7755168	+	760	protein_coding	-	-	727	934	989	615	619	603	50.9793	62.3815	70.7172	49.556	48.8466	46.2963
FBgn0017581	10557.2	9685.79	9623.68	7669.78	7792.65	7955.06	9955.56	7805.83	0.350929	7.66196e-05	0.00424023	Lk6	3R	11750931	11764457	-	6807	protein_coding	-	Pkinase	11062	10847	9994	7120	7317	7695	86.6066	80.8866	79.7858	64.0559	64.4666	65.9622
FBgn0015801	544.943	595.595	534.435	381.335	456.888	474.512	558.325	437.578	0.351526	0.0150796	0.122413	Reg-5	2R	24788008	24793410	-	1781	protein_coding	-	-	571	667	555	354	429	459	17.0862	19.0101	16.9345	12.1723	14.4461	15.038
FBgn0032725	1834.29	1661.77	1597.53	1137.54	1405.81	1448.35	1697.86	1330.57	0.351553	0.0130151	0.112844	Nedd8	2L	18951006	18951837	-	612	protein_coding	-	-	1922	1861	1659	1056	1320	1401	167.369	154.354	147.312	105.669	129.354	133.576
FBgn0042177	862.747	778.649	856.059	639.866	651.784	664.731	832.485	652.127	0.351922	0.00155094	0.0347908	CG32164	3L	16603053	16608146	+	3694	protein_coding	-	-	904	872	889	594	612	643	13.042	11.9824	13.0782	9.84746	9.936	10.1568
FBgn0036090	526.81	492.013	468.955	321.01	415.353	429.025	495.926	388.463	0.352008	0.0309214	0.179822	CG8009	3L	10638146	10639678	+	863	protein_coding	-	-	552	551	487	298	390	415	34.088	32.4089	30.6662	21.1466	27.1026	28.0595
FBgn0016977	1879.15	1459.07	1403.98	1174.17	1262.03	1278.81	1580.73	1238.33	0.352085	0.0208569	0.14608	spen	2L	159032	203397	+	23035	protein_coding	-	RRM_1	1969	1634	1458	1090	1185	1237	4.55544	3.6007	3.43963	2.89783	3.08523	3.13346
FBgn0000259	4060.83	3286.04	3248.02	2471.13	2793.51	3034.19	3531.63	2766.28	0.352308	0.0164893	0.128278	CkIIbeta	X	11792533	11801587	+	5705	protein_coding	-	-	4255	3680	3373	2294	2623	2935	39.7482	32.7427	32.1294	24.6248	27.574	30.0189
FBgn0265174	1347.57	1278.7	1059.24	861.773	972.351	1052.4	1228.5	962.176	0.352489	0.0190416	0.139337	PIG-V	2R	16955458	16957308	+	1851	protein_coding	-	-	1412	1432	1100	800	913	1018	40.6538	39.2699	32.2945	26.4678	29.5816	32.091
FBgn0034118	2070.98	1852.86	1845.97	1225.87	1575.14	1711.97	1923.27	1504.33	0.3543	0.025665	0.163246	Nup62	2R	16344377	16345828	+	1452	protein_coding	-	-	2170	2075	1917	1138	1479	1656	79.6464	72.5395	71.746	47.9966	61.0884	66.5482
FBgn0003165	2610.19	2196.65	1971.15	1667.53	1843.53	1789.5	2259.33	1766.85	0.354684	0.0127108	0.111139	pum	3R	9066343	9237682	-	11798	protein_coding	-	PUF	2735	2460	2047	1548	1731	1731	12.3544	10.584	9.42869	8.03521	8.79925	8.56113
FBgn0040239	2362.06	1855.54	1976.93	1457.47	1681.65	1701.63	2064.84	1613.58	0.355614	0.0130158	0.112844	bc10	3L	5565231	5566765	+	1380	protein_coding	-	-	2475	2078	2053	1353	1579	1646	95.5805	76.4345	80.8448	60.0418	68.6215	69.5974
FBgn0030439	438.054	425.042	332.216	286.54	319.502	327.713	398.438	311.252	0.356413	0.0354153	0.192605	CG12716	X	12974683	12976231	-	1359	protein_coding	-	-	459	476	345	266	300	317	17.9997	17.7791	13.7956	11.9866	13.2391	13.6108
FBgn0266347	637.517	543.804	516.139	402.879	441.978	480.715	565.82	441.857	0.356429	0.0183396	0.135704	nAChRalpha4	3L	23206669	23287448	+	6050	protein_coding	-	Neur_chan_LBD	668	609	536	374	415	465	5.88429	5.10957	4.8145	3.78574	4.11386	4.48477
FBgn0029903	1492.63	1217.98	1177.68	941.487	1018.15	1076.18	1296.1	1011.94	0.356888	0.0126195	0.110654	pod1	X	6803684	6813830	+	6691	protein_coding	-	-	1564	1364	1223	874	956	1041	12.4572	10.3478	9.93293	7.99936	8.56888	9.07825
FBgn0033754	453.324	432.186	418.882	311.316	383.402	323.578	434.797	339.432	0.357257	0.0142563	0.119022	Ak6	2R	12569014	12569847	-	711	protein_coding	-	-	475	484	435	289	360	313	35.6039	34.554	33.2477	24.8922	30.3662	25.6872
FBgn0050377	1484.99	1259.95	1263.39	958.723	1093.76	1076.18	1336.11	1042.89	0.357285	0.0056759	0.0700163	CG30377	2R	7890025	7915032	+	4078	protein_coding	-	-	1556	1411	1312	890	1027	1041	20.3346	17.5632	17.4835	13.3653	15.1036	14.8952
FBgn0031776	1528.9	1363.53	1255.68	952.259	1137.43	1147.51	1382.7	1079.07	0.357599	0.0111468	0.102916	CG13993	2L	6069079	6069838	+	595	protein_coding	-	-	1602	1527	1304	884	1068	1110	143.489	130.27	119.098	90.9851	107.649	108.855
FBgn0036838	722.455	606.31	521.917	424.423	485.643	533.439	616.894	481.168	0.35828	0.0428644	0.212301	CG3808	3L	18997875	19000608	-	2522	protein_coding	-	-	757	679	542	394	456	516	15.9965	13.6662	11.6787	9.56722	10.8437	11.9384
FBgn0034073	1563.25	1423.36	1421.31	943.641	1268.42	1226.08	1469.31	1146.05	0.358326	0.0186239	0.13704	CG8414	2R	16099306	16102608	-	3133	protein_coding	-	-	1638	1594	1476	876	1191	1186	27.8629	25.8256	25.6017	17.1229	22.7986	22.0885
FBgn0037120	715.775	619.705	624.952	433.041	517.593	577.892	653.477	509.509	0.358608	0.0241061	0.158006	CG11247	3L	21724326	21728806	-	2861	protein_coding	-	-	750	694	649	402	486	559	13.9706	12.313	12.3273	8.60484	10.1877	11.4008
FBgn0263975	166.06	158.051	171.404	120.648	133.126	132.326	165.172	128.7	0.359282	0.0410058	0.207317	CR43727	3L	16581637	16582767	+	1131	pseudogene	-	-	174	177	178	112	125	128	8.19898	7.94389	8.55263	6.06443	6.62834	6.60374
FBgn0010288	3794.56	3462.85	3018.84	2240.61	2693.4	3075.54	3425.41	2669.85	0.359469	0.0276269	0.170117	Uch	2L	2212738	2214211	-	1196	protein_coding	-	-	3976	3878	3135	2080	2529	2975	177.169	164.588	142.445	106.504	126.816	145.144
FBgn0033015	2678.91	2539.54	2355.37	1608.28	2066.11	2227.83	2524.6	1967.41	0.359682	0.0211446	0.147153	d4	2R	5259004	5295965	+	2409	protein_coding	-	PHD	2807	2844	2446	1493	1940	2155	62.0982	59.926	55.1775	37.954	48.2972	52.1979
FBgn0037944	871.337	799.187	837.763	580.62	672.019	700.914	836.096	651.184	0.36024	0.0049701	0.0646953	CG6923	3R	11744229	11750029	-	5196	protein_coding	-	-	913	895	870	539	631	678	9.36429	8.74333	9.09897	6.35264	7.28312	7.61383
FBgn0030863	1835.25	1620.7	1461.75	996.425	1447.34	1385.29	1639.23	1276.35	0.360914	0.0487818	0.224577	CG8188	X	17698917	17703024	-	3544	protein_coding	-	UQ_con	1923	1815	1518	925	1359	1340	28.9174	25.996	23.2766	15.9839	22.9976	22.0624
FBgn0034496	941.96	877.766	818.504	588.16	736.984	728.826	879.41	684.657	0.361001	0.0124993	0.110018	CG9143	2R	20275973	20278915	-	2708	protein_coding	-	DEAD	987	983	850	546	692	705	19.4241	18.4259	17.0574	12.3475	15.3255	15.1909
FBgn0038968	1895.37	1898.4	1865.23	1289.43	1533.61	1580.67	1886.33	1467.9	0.361721	0.00280595	0.0483791	CG12499	3R	22440152	22446587	-	6384	protein_coding	-	-	1986	2126	1937	1197	1440	1529	16.579	16.9041	16.4884	11.4825	13.5278	13.9752
FBgn0037728	8174.15	7357.88	6599.07	5155.56	6105.68	5958.8	7377.03	5740.01	0.361974	0.00657838	0.0755018	CG16817	3R	9677927	9679658	+	1120	protein_coding	-	-	8565	8240	6853	4786	5733	5764	407.552	373.45	332.51	261.691	306.988	300.295
FBgn0037578	544.943	510.765	487.251	328.551	454.758	415.586	514.32	399.632	0.363794	0.0285828	0.173323	CG9601	3R	8341661	8343516	-	1856	protein_coding	-	-	571	572	506	305	427	402	16.3958	15.6438	14.8154	10.0637	13.7977	12.6384
FBgn0035624	439.963	452.724	402.511	267.15	349.322	389.741	431.733	335.404	0.363962	0.0448016	0.215424	Eaf6	3L	5607162	5608300	-	864	protein_coding	-	-	461	507	418	248	328	377	28.4355	29.7863	26.2909	17.5781	22.7676	25.4607
FBgn0050055	1087.02	1068.86	1007.24	643.098	865.85	947.991	1054.37	818.98	0.364307	0.0341001	0.189054	CR30055	2R	12589239	12591395	+	2058	lincRNA	-	-	1139	1197	1046	597	813	917	29.4952	29.5238	27.6203	17.7649	23.692	25.9996
FBgn0010825	2752.39	2302.91	2186.85	1688	1968.13	1969.38	2414.05	1875.17	0.364357	0.00993896	0.0958274	Gug	3L	8449922	8472669	+	8819	protein_coding	-	Atrophin-1	2884	2579	2271	1567	1848	1905	17.4281	14.8441	13.9939	10.8814	12.5672	12.6043
FBgn0031453	7591.03	6914.08	6282.26	5323.6	4825.54	5996.02	6929.13	5381.72	0.364584	0.00708443	0.0787898	Bacc	2L	2752445	2757975	+	2718	protein_coding	-	-	7954	7743	6524	4942	4531	5800	155.959	144.605	130.439	111.349	99.9774	124.515
FBgn0028408	3593.19	2894.04	2754.99	2147.97	2462.3	2566.92	3080.74	2392.39	0.364752	0.0155901	0.124683	Drep-2	2R	9291856	9302821	+	6902	protein_coding	-	-	3765	3241	2861	1994	2312	2483	29.0712	23.8356	22.526	17.6923	20.0895	20.9915
FBgn0033902	4557.1	4226.31	3991.41	2818	3499.61	3602.78	4258.28	3306.8	0.364787	0.00831331	0.0867174	Tango7	2R	14163066	14164825	-	1590	protein_coding	-	-	4775	4733	4145	2616	3286	3485	160.048	151.099	141.667	100.757	123.945	127.893
FBgn0086358	1977.45	1789.46	1760.27	1182.78	1581.53	1526.92	1842.39	1430.41	0.365042	0.0157881	0.125552	Tab2	2R	19292529	19304508	+	3976	protein_coding	-	-	2072	2004	1828	1098	1485	1477	27.7726	25.5843	24.9846	16.9118	22.3994	21.6759
FBgn0003346	1768.44	1481.4	1359.68	982.421	1304.63	1291.21	1536.51	1192.76	0.36525	0.0342908	0.189389	RanGAP	2L	19441959	19447317	+	2401	protein_coding	-	-	1853	1659	1412	912	1225	1249	41.1298	35.0733	31.9584	23.2615	30.5986	30.3538
FBgn0264848	1475.45	1210.84	1147.83	938.255	1034.12	1001.75	1278.04	991.375	0.366334	0.00968717	0.0945394	vih	3L	12504292	12505821	+	1464	protein_coding	-	UQ_con	1546	1356	1192	871	971	969	56.2784	47.0155	44.2463	36.4344	39.7773	38.6211
FBgn0030976	430.419	400.04	389.03	270.381	315.242	359.761	406.496	315.128	0.366775	0.0226315	0.152284	CG7378	X	18900410	18911843	+	3832	protein_coding	-	DSPc	451	448	404	251	296	348	6.27226	5.93438	5.72925	4.01128	4.63258	5.29903
FBgn0037659	758.721	695.605	741.469	561.23	561.258	579.96	731.932	567.483	0.366813	0.000931677	0.0246721	Kdm2	3R	9052495	9063245	+	5489	protein_coding	-	zf-CXXC	795	779	770	521	527	561	7.71875	7.20389	7.62324	5.81272	5.75804	5.96365
FBgn0000559	63915.8	65269.9	59251	42870	50449.4	52773.2	62812.3	48697.5	0.367196	0.00240492	0.0442031	EF2	2L	21677913	21682164	-	3056	protein_coding	-	GTP_EFTU	66972	73095	61531	39797	47370	51048	1167.92	1214.11	1094.16	797.502	929.624	974.693
FBgn0035529	1536.53	1527.83	1315.38	925.329	1208.78	1261.23	1459.92	1131.78	0.367226	0.0232791	0.155452	CG1319	3L	4292482	4293432	+	863	protein_coding	-	Fer2	1610	1711	1366	859	1135	1220	99.4233	100.638	86.0165	60.9561	78.8755	82.4881
FBgn0034072	1064.12	967.061	847.393	714.194	771.065	746.401	959.524	743.887	0.367266	0.00604333	0.0720765	Dg	2R	16081176	16098564	-	6533	protein_coding	-	-	1115	1083	880	663	724	722	9.09568	8.4147	7.32002	6.21492	6.64635	6.44862
FBgn0039302	5053.37	4844.23	4520.07	3149.78	4078.97	3948.07	4805.89	3725.61	0.367301	0.00811624	0.0855519	Nup358	3R	25249348	25258672	+	8553	protein_coding	-	zf-RanBP	5295	5425	4694	2924	3830	3819	32.9929	32.1962	29.8241	20.936	26.8558	26.0539
FBgn0034734	920.009	831.333	963.909	597.855	788.105	718.488	905.084	701.483	0.367357	0.0152535	0.122774	CG4554	2R	22483303	22492033	+	8425	protein_coding	-	-	964	931	1001	555	740	695	6.0979	5.60922	6.45664	4.0342	5.26767	4.81346
FBgn0036152	675.692	570.593	484.362	456.74	460.083	424.89	576.882	447.238	0.367362	0.0266334	0.167031	CG6175	3L	11287936	11295919	-	3956	protein_coding	-	-	708	639	503	424	432	411	9.53784	8.19912	6.90961	6.56363	6.54914	6.06217
FBgn0031971	1701.64	1773.39	1628.34	1091.22	1398.35	1465.92	1701.12	1318.5	0.367517	0.0131339	0.113074	Sirup	2L	7998869	7999676	+	727	protein_coding	-	-	1783	1986	1691	1013	1313	1418	130.704	138.665	126.401	85.3316	108.315	113.811
FBgn0004177	6287.37	5541.62	4786.81	3534.35	4515.63	4827.83	5538.6	4292.6	0.367642	0.0311491	0.180489	mts	2L	7827650	7833576	+	3102	protein_coding	-	Metallophos	6588	6206	4971	3281	4240	4670	113.184	101.553	87.0851	64.7738	81.975	87.8451
FBgn0035542	1686.37	1594.8	1403.98	1177.4	1255.64	1198.17	1561.71	1210.4	0.367709	0.00194298	0.0393794	DOR	3L	4406943	4420648	+	3058	protein_coding	-	-	1767	1786	1458	1093	1179	1159	30.7944	29.646	25.9097	21.8886	23.1224	22.1151
FBgn0010638	5184.12	4580.81	4235.04	3188.56	3934.13	3717.53	4666.66	3613.41	0.369004	0.00767024	0.0830074	Sec61beta	2R	14618771	14619681	+	792	protein_coding	-	-	5432	5130	4398	2960	3694	3596	365.517	328.787	301.767	228.877	279.723	264.934
FBgn0030484	731.999	717.036	537.324	479.361	571.908	486.918	662.12	512.729	0.369152	0.0346701	0.190771	GstT4	X	13404749	13409323	+	1220	protein_coding	-	GST_N	767	803	558	445	537	471	33.5049	33.4102	24.8552	22.3375	26.398	22.527
FBgn0022288	2036.62	1720.71	1689.97	1195.71	1488.88	1532.09	1815.77	1405.56	0.369298	0.0152163	0.122606	l(2)09851	2R	5754517	5756327	+	1811	protein_coding	-	WD40	2134	1927	1755	1110	1398	1482	62.7985	54.0115	52.6624	37.5352	46.2963	47.7499
FBgn0038381	836.025	739.359	622.063	485.825	574.039	640.953	732.483	566.939	0.369439	0.035978	0.193996	CG3303	3R	15908398	15910367	+	1645	protein_coding	-	-	876	828	646	451	539	620	28.3799	25.5498	21.3407	16.7898	19.6508	21.9922
FBgn0034065	464.777	470.583	499.769	293.003	416.418	401.113	478.376	370.178	0.369568	0.0352285	0.19231	Rrp42	2R	16014908	16016050	+	981	protein_coding	-	RNase_PH	487	527	519	272	391	388	26.4565	27.2687	28.7502	16.9799	23.9037	23.0784
FBgn0039358	1920.19	1716.24	1627.38	1316.36	1360.01	1397.69	1754.6	1358.02	0.369568	0.00111752	0.0274684	CG5028	3R	25680845	25683780	+	2376	protein_coding	-	-	2012	1922	1690	1222	1277	1352	45.1289	41.061	38.6529	31.4963	32.2331	33.2026
FBgn0085436	5240.43	4437.05	4016.45	3281.2	3680.66	3635.86	4564.64	3532.57	0.369759	0.00770696	0.0831129	Not1	2R	9566146	9579007	-	10916	protein_coding	-	Not1	5491	4969	4171	3046	3456	3517	26.8078	23.1062	20.7644	17.0884	18.9875	18.7997
FBgn0025836	1087.98	1040.28	941.761	676.492	787.04	911.808	1023.34	791.78	0.369934	0.0163655	0.127637	RhoGAP1A	X	127449	140340	+	6068	protein_coding	-	RhoGAP	1140	1165	978	628	739	882	10.0123	9.74548	8.75861	6.33795	7.30392	8.48136
FBgn0085353	9481.63	9375.04	9285.69	7219.5	7196.25	7347.19	9380.79	7254.31	0.370863	5.54898e-07	6.91792e-05	CG34324	X	13456534	13457663	-	1035	protein_coding	-	CBM_14	9935	10499	9643	6702	6757	7107	511.565	514.909	506.307	396.551	391.535	400.671
FBgn0039790	1646.28	1490.33	1318.27	943.641	1175.77	1325.33	1484.96	1148.25	0.370874	0.029546	0.17617	CG2246	3R	30592971	30601489	-	2431	protein_coding	-	-	1725	1669	1369	876	1104	1282	37.8162	34.8493	30.6028	22.0675	27.2359	30.7713
FBgn0082831	1111.84	954.56	996.649	714.194	783.845	869.422	1021.02	789.154	0.37129	0.00598493	0.0718203	pps	3R	12413828	12421251	+	6730	protein_coding	-	PHD	1165	1069	1035	663	736	841	9.22538	8.06279	8.35733	6.033	6.55873	7.29161
FBgn0036538	2509.03	2057.35	2092.48	1546.88	1712.53	1887.71	2219.62	1715.71	0.371364	0.00849723	0.0876466	CG15715	3L	15835693	15837482	-	969	protein_coding	-	-	2629	2304	2173	1436	1608	1826	144.591	120.693	121.865	90.7539	99.5221	109.956
FBgn0261592	47247.8	45275.9	43894.9	29988.6	38010.1	37449.3	45472.9	35149.3	0.371506	0.00422185	0.0594791	RpS6	X	7899624	7901331	-	1195	protein_coding	-	-	49507	50704	45584	27839	35690	36225	2207.86	2153.76	2072.94	1426.66	1791.17	1768.82
FBgn0264816	1282.67	1102.79	1059.24	758.36	922.296	976.937	1148.23	885.864	0.374056	0.0147168	0.12144	koko	3R	18403026	18404726	+	1419	protein_coding	-	-	1344	1235	1100	704	866	945	50.4766	44.1781	42.1262	30.3826	36.601	38.859
FBgn0039830	41481.5	36806.4	35716.6	26012.6	30794.7	31151.4	38001.5	29319.6	0.374187	0.0028574	0.0489038	CG1746	3R	31216145	31219630	-	1980	protein_coding	-	-	43465	41219	37091	24148	28915	30133	1169.9	1056.71	1017.99	746.88	875.821	888.013
FBgn0028746	712.912	672.389	661.544	452.431	547.413	578.926	682.281	526.257	0.374275	0.00880019	0.089277	CG18508	X	3172268	3173140	-	816	protein_coding	-	-	747	753	687	420	514	560	48.7869	46.8412	45.7519	31.5206	37.7772	40.0443
FBgn0032361	202.326	197.341	168.516	144.347	157.621	136.461	189.394	146.143	0.37467	0.0378888	0.198733	CG6488	2L	11496804	11498948	-	1876	protein_coding	-	-	212	221	175	134	148	132	6.02249	5.97974	5.06929	4.37428	4.73136	4.10566
FBgn0037468	7927.92	7005.16	6370.85	4389.66	5859.67	6181.07	7101.31	5476.8	0.374726	0.0271676	0.16936	CG1943	3R	7074859	7077981	+	1349	protein_coding	-	-	8307	7845	6616	4075	5502	5979	328.175	295.191	266.517	184.991	244.605	258.618
FBgn0036331	331.165	329.497	338.957	263.918	243.886	262.584	333.206	256.796	0.375646	0.00554398	0.0688675	CG14117	3L	13008285	13009450	+	1053	protein_coding	-	-	347	369	352	245	229	254	17.562	17.7877	18.1659	14.2486	13.0426	14.075
FBgn0027495	927.644	744.717	876.281	526.759	741.245	695.745	849.547	654.583	0.375785	0.0350139	0.191788	CG8378	2R	12140631	12143272	+	2474	protein_coding	-	SET	972	834	910	489	696	673	20.9382	17.1115	19.9887	12.1044	16.872	15.873
FBgn0051431	312.078	275.027	304.291	219.752	231.106	235.705	297.132	228.855	0.375965	0.0105172	0.0987888	CG31431	3R	21870681	21873640	+	2018	protein_coding	-	-	327	308	316	204	217	228	8.63574	7.74734	8.50958	6.19076	6.44905	6.59259
FBgn0029801	2809.66	2313.62	2279.29	1681.53	1950.03	2068.63	2467.52	1900.06	0.376908	0.00957561	0.0941443	CG15771	X	5755574	5759751	+	2923	protein_coding	-	-	2944	2591	2367	1561	1831	2001	53.6763	44.9947	44.006	32.7046	37.5679	39.9448
FBgn0014931	313.987	280.385	231.107	189.59	222.586	223.3	275.16	211.825	0.377314	0.0423652	0.210505	CG2678	3R	7913851	7916550	+	2003	protein_coding	-	zf-AD	329	314	240	176	209	216	8.75363	7.95741	6.51137	5.38104	6.25781	6.29238
FBgn0037811	211.869	218.772	179.108	145.424	158.686	165.407	203.25	156.506	0.37732	0.0339729	0.188722	CG12592	3R	10338342	10340872	+	2407	protein_coding	-	-	222	245	186	135	149	160	4.9153	5.1667	4.19932	3.43473	3.71251	3.8787
FBgn0032949	6339.86	5976.49	5122.87	4208.68	4407	4809.22	5813.07	4474.97	0.377416	0.00309625	0.0510081	Lamp1	2L	21573389	21577103	+	1583	protein_coding	-	-	6643	6693	5320	3907	4138	4652	223.644	214.616	182.63	151.146	156.771	171.475
FBgn0266723	506.769	536.661	424.659	298.389	421.743	409.383	489.363	376.505	0.378254	0.0481803	0.223311	Trs31	2R	14757064	14757846	-	666	protein_coding	-	TRAPP_Bet3	531	601	441	277	396	396	42.4907	45.8061	35.9838	25.4707	35.6597	34.6947
FBgn0263346	1254.04	1059.03	992.798	746.511	876.5	920.078	1101.96	847.697	0.378269	0.0131131	0.113074	CG43427	3R	4659579	4712193	+	10493	protein_coding	-	-	1314	1186	1031	693	823	890	6.67373	5.7373	5.33951	4.04453	4.70389	4.94917
FBgn0033529	1202.5	1162.62	983.168	723.889	877.565	973.836	1116.1	858.43	0.378591	0.0196266	0.141804	CG17765	2R	10480163	10481886	+	989	protein_coding	-	-	1260	1302	1021	672	824	942	67.8965	66.8248	56.1011	41.611	49.9676	55.5772
FBgn0038057	358.842	381.288	352.438	243.451	287.552	309.105	364.189	280.036	0.378862	0.0140325	0.117685	CG12267	3R	12460414	12462418	+	1652	protein_coding	-	RNA_pol_Rpc82	376	427	366	226	270	299	12.1297	13.1202	12.0396	8.37786	9.80191	10.561
FBgn0030061	1766.53	1562.66	1635.08	969.495	1397.29	1449.38	1654.76	1272.06	0.379301	0.0358999	0.193859	CG1785	X	8714936	8717065	+	1885	protein_coding	-	-	1851	1750	1698	900	1312	1402	52.3321	47.1248	48.9518	29.2392	41.7426	43.3989
FBgn0010265	41850.9	38728	38566	26560.9	31933.2	33052.5	39714.9	30515.5	0.380131	0.002177	0.042447	RpS13	2L	8363477	8364662	-	899	protein_coding	-	-	43852	43371	40050	24657	29984	31972	2599.58	2448.85	2420.95	1679.64	2000.26	2075.16
FBgn0031756	257.679	283.957	249.403	163.737	222.586	221.232	263.68	202.519	0.380645	0.0412651	0.208059	CG13992	2L	5965391	5967752	-	2313	protein_coding	-	-	270	318	259	152	209	214	6.22102	6.9787	6.08508	4.02441	5.41911	5.39859
FBgn0025637	5282.42	4832.63	4549.92	3189.64	3927.74	4145.52	4888.32	3754.3	0.380749	0.00736448	0.0805474	SkpA	X	656114	657899	+	1786	protein_coding	-	Skp1	5535	5412	4725	2961	3688	4010	165.162	153.815	143.768	101.529	123.842	131.01
FBgn0266446	474.32	500.05	451.622	410.419	335.477	349.423	475.331	365.106	0.381111	0.00814921	0.0855921	CG45076	3R	10768001	10777374	-	3347	protein_coding	-	-	497	560	469	381	315	338	7.9136	8.49288	7.61481	6.97114	5.64432	5.89255
FBgn0026250	6877.17	6355.99	5816.19	4274.39	5153.57	5183.45	6349.78	4870.47	0.382623	0.00366813	0.0554144	eIF-1A	3R	18274665	18283005	+	1720	protein_coding	-	-	7206	7118	6040	3968	4839	5014	223.274	210.064	190.832	141.279	168.727	170.098
FBgn0035526	849.386	665.245	779.023	524.604	617.704	616.142	764.552	586.15	0.382893	0.0119856	0.107649	CG1316	3L	4283851	4286865	+	2222	protein_coding	-	RRM_1	890	745	809	487	580	596	21.3461	17.019	19.7855	13.4221	15.6546	15.6511
FBgn0039914	1800.89	1530.51	1564.79	975.958	1407.94	1368.75	1632.06	1250.88	0.383611	0.0304314	0.179165	mav	4	623219	626031	-	2705	protein_coding	-	TGFb_propeptide	1887	1714	1625	906	1322	1324	37.1773	32.1637	32.6459	20.5114	29.3104	28.5603
FBgn0035237	1110.88	978.669	1068.87	813.298	825.38	781.55	1052.81	806.743	0.383896	0.000542492	0.0172293	CG13917	3L	1576699	1600845	+	9032	protein_coding	-	BTB	1164	1096	1110	755	775	756	6.86819	6.15956	6.67853	5.11915	5.14606	4.88405
FBgn0036505	1758.9	1543.01	1424.2	968.417	1300.37	1352.21	1575.37	1207	0.384145	0.0260288	0.164992	CG7945	3L	15521711	15524137	-	1772	protein_coding	-	-	1843	1728	1479	899	1221	1308	55.4287	49.4997	45.3572	31.0692	41.3246	43.0711
FBgn0032256	475.275	386.646	382.29	273.613	322.697	356.66	414.737	317.657	0.38417	0.0283299	0.172887	RluA-2	2L	10477073	10482975	+	2013	protein_coding	-	-	498	433	397	254	303	345	13.1844	10.9186	10.7174	7.72725	9.02726	10.0004
FBgn0000253	11681.4	9925.1	8546.15	7120.4	7904.48	8073.95	10050.9	7699.61	0.384459	0.00967346	0.0945394	Cam	2R	12259398	12278809	+	5812	protein_coding	-	-	12240	11115	8875	6610	7422	7810	112.235	97.0748	82.9822	69.6483	76.5865	78.4093
FBgn0035232	1618.61	1393.89	1496.42	1045.98	1205.59	1201.27	1502.97	1150.95	0.384775	0.00185542	0.0381911	CG12099	3L	1555363	1558484	-	2935	protein_coding	-	zf-C3HC4	1696	1561	1554	971	1132	1162	30.7958	26.9971	28.773	20.2603	23.1311	23.1015
FBgn0034664	742.497	809.902	761.69	597.855	564.453	609.94	771.363	590.749	0.385013	0.000638639	0.0194155	CG4377	2R	21835448	21836357	-	788	protein_coding	-	-	778	907	791	555	530	590	52.6171	58.4257	54.5497	43.1322	40.3373	43.6886
FBgn0035110	1025.94	867.051	863.763	536.454	730.594	842.544	918.919	703.197	0.385728	0.0484471	0.224143	thoc7	3L	211636	212687	-	929	protein_coding	-	-	1075	971	897	498	686	815	61.6689	53.055	52.4709	32.8283	44.2859	51.1899
FBgn0022959	4747.97	4095.94	3950.97	3029.13	3434.65	3327.79	4264.96	3263.86	0.385916	0.0016476	0.0358941	yps	3L	12121274	12125150	-	2677	protein_coding	-	CSD	4975	4587	4103	2812	3225	3219	99.0417	86.9768	83.2905	64.3282	72.2501	70.1641
FBgn0005777	2384.01	2164.5	2027.96	1298.05	1875.48	1858.77	2192.16	1677.43	0.386021	0.0294156	0.17596	PpD3	3R	9747875	9751094	+	2509	protein_coding	-	Metallophos	2498	2424	2106	1205	1761	1798	53.0597	49.0405	45.6142	29.4118	42.0936	41.8149
FBgn0085638	335.937	316.103	334.142	253.146	234.301	266.719	328.727	251.389	0.386472	0.00627024	0.0736335	CG41378	2R	2770380	2846708	-	859	protein_coding	-	-	352	354	347	235	220	258	21.8385	20.9186	21.9522	16.7537	15.3598	17.5254
FBgn0029176	43399.8	39957.6	40874.2	28654	33007.7	33324.4	41410.5	31662	0.387235	0.000313371	0.0115847	Ef1gamma	3R	29220172	29222109	+	1695	protein_coding	-	GST_N	45475	44748	42447	26600	30993	32235	1429.8	1340.07	1360.88	961.052	1096.61	1109.69
FBgn0030354	1133.79	1050.1	1043.83	743.279	827.51	896.301	1075.91	822.363	0.387451	0.00178449	0.0377397	Upf1	X	11899996	11905371	-	5187	protein_coding	-	-	1188	1176	1084	690	777	867	12.206	11.5084	11.3568	8.14644	8.98384	9.75316
FBgn0001612	784.489	646.493	609.545	458.894	552.738	547.912	680.176	519.848	0.387583	0.0160826	0.12627	Grip91	X	13736570	13744683	-	3571	protein_coding	-	-	822	724	633	426	519	530	12.2675	10.2913	9.63288	7.30558	8.71635	8.66021
FBgn0041775	27523.9	23762.2	22524.3	16596.7	19742	20081.5	24603.5	18806.7	0.387604	0.00443335	0.0608811	tral	3L	12515059	12520954	+	4170	protein_coding	-	-	28840	26611	23391	15407	18537	19425	368.581	323.928	304.828	226.265	266.6	271.811
FBgn0027619	3742.07	3294.97	3173.87	2226.61	2726.42	2848.11	3403.64	2600.38	0.388284	0.00661775	0.0756946	Adam	2R	9968929	9970897	+	1363	protein_coding	-	-	3921	3690	3296	2067	2560	2755	153.311	137.421	131.412	92.8708	112.642	117.942
FBgn0037290	334.028	384.86	365.92	293.003	293.942	241.908	361.603	276.284	0.388995	0.0129292	0.11258	CG1124	3R	4965445	4968485	+	1116	protein_coding	-	-	350	431	380	272	276	234	16.7139	19.6036	18.5038	14.9259	14.8321	12.2347
FBgn0024807	816.938	742.038	824.282	548.303	615.574	655.427	794.419	606.434	0.389087	0.0026564	0.0466738	DIP1	X	21624796	21630148	-	3823	protein_coding	-	-	856	831	856	509	578	634	11.9328	11.0337	12.1678	8.15358	9.06736	9.6767
FBgn0053307	343.572	323.247	445.844	286.54	296.072	266.719	370.888	283.11	0.389204	0.030115	0.177842	CG33307	2L	13839262	13841520	-	1832	protein_coding	-	-	360	362	463	266	278	258	10.4725	10.0301	13.734	8.89183	9.10073	8.21744
FBgn0004698	2081.47	1994.84	1752.56	1130	1697.62	1622.03	1942.96	1483.22	0.389476	0.0352573	0.192354	mus210	2R	15311510	15318239	+	4830	protein_coding	-	-	2181	2234	1820	1049	1594	1569	24.0648	23.4779	20.477	13.3004	19.7924	18.9548
FBgn0031437	1106.11	1247.45	1053.46	714.194	876.5	1010.02	1135.67	866.904	0.389545	0.0197901	0.142114	Arpc5	2L	2580292	2581423	+	1070	protein_coding	-	-	1159	1397	1094	663	823	977	57.7262	66.2728	55.5617	37.9459	46.1289	53.2786
FBgn0034804	1453.5	1566.23	1399.16	995.348	1164.05	1213.68	1472.96	1124.36	0.389601	0.00228166	0.04283	CG3831	2R	22938987	22941169	-	1770	protein_coding	-	-	1523	1754	1453	924	1093	1174	45.8564	50.3013	44.6102	31.9693	37.0343	38.7023
FBgn0039600	1042.17	944.737	915.762	604.318	822.185	788.786	967.556	738.43	0.389705	0.0148686	0.121836	CG1646	3R	28812102	28817354	+	4834	protein_coding	-	-	1092	1058	951	561	772	763	12.039	11.1097	10.6909	7.10708	9.57784	9.21001
FBgn0036619	255.77	274.134	215.7	208.98	181.051	178.847	248.535	189.626	0.391276	0.0278118	0.170902	Cpr72Ec	3L	16365894	16367340	-	1447	protein_coding	-	Chitin_bind_4	268	307	224	194	170	173	9.87051	10.7694	8.41243	8.21047	7.04592	6.97622
FBgn0004369	238.592	181.268	207.996	137.884	176.791	163.34	209.285	159.338	0.392438	0.0477446	0.222631	Ptp99A	3R	29377646	29487131	+	9139	protein_coding	-	Y_phosphatase	250	203	216	128	166	158	1.45786	1.12751	1.28439	0.857721	1.08935	1.00879
FBgn0039633	1560.39	1365.31	1347.16	994.271	1099.09	1160.95	1424.29	1084.77	0.392667	0.00181497	0.0379706	CG11873	3R	29063040	29108948	+	12599	protein_coding	-	-	1635	1529	1399	923	1032	1123	6.916	6.16019	6.03426	4.48642	4.91248	5.20099
FBgn0037504	834.116	745.61	677.914	433.041	643.264	643.021	752.547	573.109	0.392776	0.0450786	0.215864	CG1142	3R	7472458	7473781	-	911	protein_coding	-	-	874	835	704	402	604	622	51.1289	46.5255	41.9949	27.0236	39.7627	39.8395
FBgn0016078	893.287	925.092	818.504	632.326	666.694	709.184	878.961	669.401	0.392964	0.000977208	0.025275	wun	2R	9400531	9413463	-	2181	protein_coding	-	-	936	1036	850	587	626	686	22.8714	24.1116	21.179	16.4823	17.2138	18.3532
FBgn0033846	1175.78	984.92	894.577	610.782	798.755	914.909	1018.43	774.815	0.394212	0.0424789	0.210843	mip120	2R	13506430	13513112	+	3585	protein_coding	-	-	1232	1103	929	567	750	885	18.3145	15.6174	14.0821	9.68565	12.5467	14.4044
FBgn0038681	838.888	841.155	875.318	666.797	627.289	649.224	851.787	647.77	0.394963	0.000163512	0.00737161	Cyp12a4	3R	19135158	19137136	+	1697	protein_coding	-	p450	879	942	909	619	589	628	27.6045	28.1768	29.1088	22.338	20.8157	21.5934
FBgn0011236	1089.89	883.124	902.281	646.33	761.48	778.448	958.43	728.753	0.394966	0.00833632	0.0867615	ken	2R	23870273	23877442	+	3070	protein_coding	-	BTB	1142	989	937	600	715	753	19.8244	16.3524	16.5861	11.9687	13.9677	14.312
FBgn0033520	209.006	198.234	225.329	152.965	184.246	143.698	210.857	160.303	0.395356	0.029272	0.17567	Prx2540-1	2R	10424436	10425471	+	848	protein_coding	-	-	219	222	234	142	173	139	13.7633	13.2886	14.9955	10.2548	12.2351	9.56448
FBgn0039172	2052.84	1843.04	1663.01	1263.57	1492.07	1464.89	1852.96	1406.85	0.397317	0.00366088	0.0554144	Spase22-23	3R	24228342	24230035	-	1694	protein_coding	-	-	2151	2064	1727	1173	1401	1417	67.6706	61.8471	55.4014	42.4052	49.6	48.8089
FBgn0013269	11328.3	10550.2	9543.76	6563.48	8274.04	8955.77	10474.1	7931.1	0.401213	0.00926306	0.0919183	FK506-bp1	3R	15331584	15333133	-	1299	protein_coding	-	FKBP_C	11870	11815	9911	6093	7769	8663	486.984	461.687	414.62	287.248	358.685	389.136
FBgn0015288	21304.3	19552	21265.7	13402.7	16974.1	16649.3	20707.3	15675.4	0.401627	0.00221886	0.0427223	RpL22	X	762560	765130	-	1100	protein_coding	-	-	22323	21896	22084	12442	15938	16105	1081.52	1010.4	1091.01	692.679	868.957	854.3
FBgn0262081	1999.4	1675.17	1789.15	1189.25	1439.89	1505.21	1821.24	1378.11	0.402034	0.00515724	0.0660155	Csk	3R	11633278	11650706	-	5985	protein_coding	-	Pkinase_Tyr	2095	1876	1858	1104	1352	1456	18.6549	15.9108	16.8703	11.2964	13.5478	14.1951
FBgn0010340	277.721	274.134	267.699	183.127	232.171	204.692	273.185	206.663	0.402504	0.0125804	0.110608	140up	3R	14124163	14125548	-	1200	protein_coding	-	-	291	307	278	170	218	198	12.9236	12.9861	12.5894	8.67566	10.8951	9.62778
FBgn0036888	1926.87	1819.82	1737.15	1062.14	1521.89	1564.13	1827.95	1382.72	0.40261	0.0221968	0.151073	CG9330	3L	19586253	19589111	+	2384	protein_coding	-	ABC_tran	2019	2038	1804	986	1429	1513	45.1339	43.3931	41.1218	25.3283	35.9487	37.0318
FBgn0261975	343.572	391.11	373.623	249.914	328.022	260.517	369.435	279.484	0.402855	0.016605	0.128909	CG42806	2R	13964653	13965455	+	803	protein_coding	-	-	360	438	388	232	308	252	23.8924	27.6874	26.2578	17.6932	23.0034	18.3116
FBgn0027885	1201.55	1092.97	1118.94	787.445	885.02	908.707	1137.82	860.391	0.402954	0.000592795	0.0184465	Aac11	2L	17474912	17477888	-	2458	protein_coding	-	-	1259	1224	1162	731	831	879	27.2971	25.2768	25.6901	18.2125	20.2757	20.8665
FBgn0035411	1514.58	1168.87	1125.68	766.978	1038.38	1075.15	1269.71	960.169	0.402967	0.0362391	0.194755	Girdin	3L	3178930	3185287	+	5190	protein_coding	-	-	1587	1309	1169	712	975	1040	16.2961	12.8025	12.2402	8.40132	11.2666	11.6925
FBgn0266409	803.577	734.002	747.246	485.825	624.094	615.109	761.608	575.009	0.405166	0.00597226	0.0718203	CG45049	3R	22726967	22732362	+	3708	protein_coding	-	-	842	822	776	451	586	595	12.1017	11.2527	11.3727	7.44855	9.47796	9.3631
FBgn0034641	1710.22	1564.44	1569.6	1116	1269.49	1271.57	1614.76	1219.02	0.405443	0.000355268	0.01258	mahj	2R	21625030	21631422	+	5346	protein_coding	-	-	1792	1752	1630	1036	1192	1230	17.8641	16.6352	16.5692	11.8677	13.3722	13.4251
FBgn0004889	4191.58	3440.52	3295.2	2451.74	2729.61	3068.31	3642.43	2749.89	0.405457	0.00722964	0.079638	tws	3R	10126129	10139772	-	5059	protein_coding	-	-	4392	3853	3422	2276	2563	2968	46.2669	38.6596	36.7585	27.5513	30.3837	34.2327
FBgn0265623	160.334	180.375	183.923	124.957	154.426	116.819	174.877	132.067	0.405593	0.039325	0.202608	Su(z)2	2R	12996501	13007911	+	6721	protein_coding	-	zf-C3HC4	168	202	191	116	145	113	1.33214	1.5256	1.54434	1.05696	1.29387	0.98104
FBgn0030719	6922.02	5851.48	5901.9	4019.09	5044.94	5015.98	6225.13	4693.34	0.407447	0.00453925	0.0618757	eIF5	X	15987008	15991974	-	3203	protein_coding	-	-	7253	6553	6129	3731	4737	4852	120.68	103.85	103.986	71.3351	88.6959	88.3906
FBgn0035101	391.29	417.899	499.769	316.702	314.177	355.626	436.319	328.835	0.40755	0.010496	0.0987888	p130CAS	3L	152884	174517	+	4099	protein_coding	-	SH3_1	410	468	519	294	295	344	5.33064	5.7955	6.88068	4.39242	4.3162	4.89692
FBgn0262475	255.77	286.636	271.551	242.374	192.766	178.847	271.319	204.662	0.407618	0.0236844	0.156442	bru-2	2L	12344219	12397528	+	6095	protein_coding	-	RRM_1	268	321	282	225	181	173	2.34333	2.67334	2.5143	2.2607	1.78099	1.65621
FBgn0037248	3661.9	2859.21	3158.46	2079.03	2481.47	2731.29	3226.53	2430.59	0.408556	0.00995902	0.0958274	srl	3R	4422483	4429335	-	4642	protein_coding	-	RRM_1	3837	3202	3280	1930	2330	2642	44.0514	35.0138	38.3982	25.4617	30.1029	33.2101
FBgn0039404	768.265	768.827	675.025	463.203	596.404	605.804	737.372	555.137	0.409441	0.009192	0.0915436	CG14543	3R	26056630	26057350	+	657	protein_coding	-	-	805	861	701	430	560	586	65.2986	66.5213	57.9822	40.0809	51.1187	52.0445
FBgn0033538	453.324	423.257	498.806	287.617	378.077	369.065	458.462	344.92	0.409963	0.0140324	0.117685	CG11883	2R	10617662	10641807	+	3970	protein_coding	-	Metallophos	475	474	518	267	355	357	6.37641	6.06053	7.09057	4.11866	5.36284	5.24711
FBgn0011260	1460.18	1162.62	1181.53	919.943	953.181	989.343	1268.11	954.155	0.410199	0.0028872	0.0491612	Sema-2a	2R	16500178	16533459	+	4171	protein_coding	-	Sema	1530	1302	1227	854	895	957	19.549	15.8451	15.9862	12.5387	12.8689	13.388
FBgn0083124	649.924	712.571	782.875	389.952	605.989	618.21	715.123	538.05	0.410201	0.0486567	0.224506	Uhg4	2R	9095273	9097312	+	491	lincRNA	-	-	681	798	813	362	569	598	73.9161	82.4982	89.9811	45.1504	69.5005	71.066
FBgn0034528	1367.61	1158.15	1071.76	797.14	1000.04	906.639	1199.17	901.273	0.411926	0.00784136	0.0836835	CG11180	2R	20620914	20623429	-	2460	protein_coding	-	G-patch	1433	1297	1113	740	939	877	31.0445	26.7626	24.5868	18.4218	22.8922	20.8021
FBgn0001994	2107.24	1853.76	1829.6	1212.95	1581.53	1556.9	1930.2	1450.46	0.412122	0.00604407	0.0720765	crp	2L	16263556	16287730	-	4402	protein_coding	-	HLH	2208	2076	1900	1126	1485	1506	26.7314	23.9387	23.4556	15.6647	20.2318	19.9626
FBgn0003655	4415.85	4116.48	3879.71	2494.83	3438.91	3388.78	4137.35	3107.51	0.412906	0.00962323	0.0944139	swa	X	6363418	6365708	-	2022	protein_coding	-	-	4627	4610	4029	2316	3229	3278	121.953	115.729	108.282	70.1443	95.7732	94.5954
FBgn0003141	1520.31	1257.27	1194.05	826.225	1065.01	1090.65	1323.88	993.962	0.413346	0.0143576	0.119759	pr	2L	20073719	20075458	-	1073	protein_coding	-	-	1593	1408	1240	767	1000	1055	79.1205	66.6079	62.8006	43.7754	55.893	57.3714
FBgn0037288	756.813	781.328	745.32	678.646	495.228	539.641	761.154	571.172	0.414516	0.00819894	0.0857178	CG14661	3R	4953506	4955252	-	1083	protein_coding	-	-	793	875	774	630	465	522	39.0228	41.0112	38.8378	35.6243	25.7503	28.1245
FBgn0085421	215.687	210.735	162.738	127.112	160.816	154.036	196.387	147.321	0.414914	0.0434809	0.213637	Epac	2R	6759715	6798941	-	8047	protein_coding	-	cNMP_binding	226	236	169	118	151	149	1.49674	1.48868	1.14129	0.898013	1.12538	1.08043
FBgn0038275	803.577	654.53	689.469	433.041	551.673	625.447	715.859	536.72	0.415081	0.0220235	0.15062	CG3817	3R	14898739	14899617	+	879	protein_coding	-	-	842	733	716	402	518	605	51.0501	42.329	44.2656	28.0073	35.3426	40.1614
FBgn0035969	1809.48	1543.01	1552.27	1031.97	1325.93	1319.12	1634.92	1225.68	0.415487	0.00622212	0.0732747	CG4476	3L	9211880	9215256	+	2400	protein_coding	-	SNF	1896	1728	1612	958	1245	1276	42.1018	36.5473	36.5003	24.4449	31.1111	31.0229
FBgn0030420	442.826	442.008	373.623	244.528	355.712	343.22	419.486	314.487	0.415497	0.0315326	0.181913	CG12717	X	12760642	12763611	-	2970	protein_coding	-	Peptidase_C48	464	495	388	227	334	332	8.32597	8.46002	7.09933	4.68063	6.74446	6.52265
FBgn0003475	1572.8	1347.46	1392.42	953.336	1078.85	1199.2	1437.56	1077.13	0.416183	0.00279548	0.0483791	spir	2L	20311219	20348386	+	6505	protein_coding	-	-	1648	1509	1446	885	1013	1160	13.5015	11.7751	12.0799	8.33164	9.33941	10.4053
FBgn0030893	141.246	149.122	147.331	95.8723	123.541	108.549	145.9	109.321	0.416384	0.0339789	0.188722	RhoGAP16F	X	18093145	18097413	+	3324	protein_coding	-	RhoGAP	148	167	153	89	116	105	2.37287	2.55022	2.50134	1.6397	2.09293	1.84319
FBgn0262511	3259.16	2999.41	2909.06	2140.43	2404.78	2321.91	3055.88	2289.04	0.416798	9.17665e-05	0.00481878	Vha44	2R	16324813	16336637	-	4023	protein_coding	-	-	3415	3359	3021	1987	2258	2246	45.2391	42.3821	40.8078	30.247	33.6613	32.5763
FBgn0027786	1906.82	1707.31	1697.67	1116	1349.36	1508.31	1770.6	1324.56	0.418562	0.00519546	0.0664128	Mtch	3L	184626	186310	+	1501	protein_coding	-	Mito_carr	1998	1912	1763	1036	1267	1459	70.9395	64.6592	63.8284	42.2682	50.6236	56.7175
FBgn0033458	1990.81	1757.32	1617.75	1278.66	1320.61	1409.06	1788.63	1336.11	0.420738	0.00083365	0.0227626	CG18446	2R	9871470	9873646	+	2115	protein_coding	-	-	2086	1968	1680	1187	1240	1363	52.5626	47.2321	43.1659	34.3696	35.1616	37.6035
FBgn0052672	4425.4	3724.48	3709.27	2513.15	2947.94	3397.05	3953.05	2952.71	0.420843	0.00691383	0.0775082	Atg8a	X	10764878	10768338	-	1695	protein_coding	-	-	4637	4171	3852	2333	2768	3286	145.794	124.909	123.498	84.2907	97.9385	113.12
FBgn0000370	8344.03	7989.19	7508.09	5504.58	6294.19	6000.15	7947.1	5932.97	0.421668	5.52353e-05	0.00331484	crc	2L	21310866	21319527	+	3423	protein_coding	-	bZIP_1	8743	8947	7797	5110	5910	5804	136.122	132.676	123.783	91.4216	103.547	98.9379
FBgn0037138	2067.16	1724.28	1608.12	1209.71	1434.56	1386.32	1799.85	1343.53	0.421768	0.00413321	0.0586777	P5CDh1	3L	21836665	21841356	-	3026	protein_coding	-	Aldedh	2166	1931	1670	1123	1347	1341	38.1472	32.3919	29.9909	22.7272	26.6966	25.8584
FBgn0037894	1944.04	1909.12	1767.97	1176.32	1532.54	1485.56	1873.71	1398.14	0.422325	0.00299795	0.0498329	Ranbp9	3R	11412522	11416142	+	3311	protein_coding	-	-	2037	2138	1836	1092	1439	1437	32.7873	32.7772	30.1339	20.1975	26.0651	25.3244
FBgn0026597	931.462	801.866	883.022	526.759	686.929	738.13	872.116	650.606	0.422361	0.011645	0.106033	Axn	3R	30022842	30035311	+	4985	protein_coding	-	DIX	976	898	917	489	645	714	10.4342	9.14395	9.99646	6.00729	7.75982	8.35748
FBgn0033988	2352.51	2106.46	1929.74	1307.74	1729.57	1729.54	2129.57	1588.95	0.422411	0.00847449	0.0876076	pcs	2R	14981263	14991336	+	2216	protein_coding	-	-	2465	2359	2004	1214	1624	1673	59.2817	54.0357	49.144	33.5493	43.9515	44.0523
FBgn0003114	857.021	776.863	628.804	441.659	580.429	664.731	754.229	562.273	0.423568	0.0369287	0.196621	plu	2R	20262958	20263684	-	616	protein_coding	-	-	898	870	653	410	545	643	77.6907	71.6905	57.6069	40.7603	53.0607	60.9078
FBgn0011760	6053.55	5734.5	4684.73	3684.08	4329.25	4266.48	5490.93	4093.27	0.4238	0.003303	0.0529971	ctp	X	4687800	4702034	+	4645	protein_coding	-	-	6343	6422	4865	3420	4065	4127	72.775	70.179	56.9166	45.0895	52.4846	51.8431
FBgn0261268	1616.7	1486.76	1391.46	988.885	1187.48	1173.36	1498.3	1116.58	0.424151	0.00126454	0.0299663	Cul3	2L	15265245	15272024	-	5403	protein_coding	-	Cullin	1694	1665	1445	918	1115	1135	16.709	15.6424	14.5337	10.405	12.3765	12.2575
FBgn0031914	725.319	661.673	686.581	469.666	609.184	466.242	691.191	515.031	0.42442	0.00648241	0.0750147	CG5973	2L	7437492	7445882	+	3186	protein_coding	-	-	760	741	713	436	572	451	12.7128	11.8058	12.1615	8.38061	10.7673	8.25987
FBgn0001280	1534.62	1386.75	1250.87	851.001	1158.73	1097.89	1390.74	1035.87	0.424927	0.00994027	0.0958274	janA	3R	30038622	30039533	-	740	protein_coding	-	-	1608	1553	1299	790	1088	1062	115.805	106.528	95.3937	65.3778	88.1768	83.7404
FBgn0086451	1271.22	1070.64	1038.06	802.526	902.061	810.496	1126.64	838.361	0.426325	0.00169021	0.0364625	l(2)k09022	2L	6854142	6860849	+	6472	protein_coding	-	-	1332	1199	1078	745	847	784	10.9683	9.4038	9.05154	7.04941	7.84878	7.06838
FBgn0032022	191.828	229.487	219.552	142.193	156.556	177.813	213.622	158.854	0.427186	0.0189799	0.138995	CG14275	2L	8327456	8332911	+	976	protein_coding	-	-	201	257	228	132	147	172	10.9754	13.3661	12.6948	8.28245	9.03285	10.283
FBgn0039528	1436.32	1085.82	1190.2	841.306	992.586	926.281	1237.45	920.058	0.427367	0.00538746	0.0676506	dsd	3R	27597563	27607396	-	5800	protein_coding	-	CUB	1505	1216	1236	781	932	896	13.8287	10.6421	11.5806	8.24627	9.63707	9.0141
FBgn0086251	2405	2051.1	1983.67	1166.63	1795.6	1825.68	2146.59	1595.97	0.427517	0.0333939	0.186481	del	2L	21145137	21148546	-	3292	protein_coding	-	-	2520	2297	2060	1083	1686	1766	40.7957	35.418	34.0055	20.1467	30.7153	31.3021
FBgn0035082	887.561	900.09	819.467	576.311	675.214	686.44	869.039	645.988	0.427841	0.000866559	0.0234174	CG2811	2R	24939706	24940483	-	720	protein_coding	-	-	930	1008	851	535	634	664	68.8373	71.0642	64.2302	45.5047	52.8097	53.8119
FBgn0030960	844.614	733.109	851.244	561.23	624.094	619.244	809.656	601.522	0.428253	0.000825135	0.0226288	Atg101	X	18791668	18793517	+	1850	protein_coding	-	-	885	821	884	521	586	599	25.4944	22.5265	25.9671	17.2465	18.9969	18.8929
FBgn0037016	314.941	347.356	276.366	205.748	269.447	222.266	312.888	232.487	0.429011	0.0183345	0.135704	CG13252	3L	20730591	20744508	+	2532	protein_coding	-	VWC	330	389	287	191	253	215	6.94582	7.79846	6.15971	4.6196	5.99258	4.9547
FBgn0037297	608.886	545.59	489.177	331.783	477.123	411.451	547.884	406.785	0.429503	0.0193524	0.140724	CG1116	3R	5219657	5221548	+	1699	protein_coding	-	-	638	611	508	308	448	398	20.0125	18.2545	16.2485	11.1018	15.814	13.6689
FBgn0034237	8787.81	7781.13	7661.2	5226.65	6142.96	6618.36	8076.71	5995.99	0.429732	0.00131917	0.0308576	eIF3-S9	2R	17536213	17539142	+	2682	protein_coding	-	RRM_1	9208	8714	7956	4852	5768	6402	182.97	164.923	161.205	110.789	128.98	139.283
FBgn0032876	2308.61	1968.95	1871	1212.95	1678.45	1671.65	2049.52	1521.01	0.430154	0.0134042	0.114918	Cen	2L	20678921	20681846	-	2926	protein_coding	-	-	2419	2205	1943	1126	1576	1617	44.059	38.2523	36.0862	23.5667	32.3027	32.2462
FBgn0010282	2741.9	2485.07	2301.44	1454.24	2012.86	2117.21	2509.47	1861.44	0.430883	0.0140995	0.118032	TfIIFalpha	3R	6380467	6382604	+	1938	protein_coding	-	-	2873	2783	2390	1350	1890	2048	79.0051	72.8924	67.0172	42.6594	58.4878	61.6621
FBgn0036812	585.981	506.301	437.178	289.771	383.402	460.039	509.82	377.738	0.432261	0.0439146	0.2144	Nufip	3L	18746611	18748367	-	1640	protein_coding	-	-	614	567	454	269	360	445	19.9525	17.5494	15.0437	10.0448	13.1648	15.8328
FBgn0029878	848.432	721.501	776.135	520.295	631.549	586.162	782.022	579.336	0.432504	0.00184852	0.0381341	Pat1	X	6590776	6596954	+	3716	protein_coding	-	-	889	808	806	483	593	567	12.7497	11.0372	11.787	7.95987	9.57053	8.90327
FBgn0261641	1023.08	933.129	961.983	595.701	748.7	816.699	972.731	720.366	0.433001	0.00520809	0.0664253	CG42724	3R	6361672	6368288	-	6156	protein_coding	-	FF	1072	1045	999	553	703	790	9.28046	8.61669	8.81879	5.50125	6.84879	7.48809
FBgn0032157	1050.76	868.837	884.948	562.307	703.969	810.496	934.847	692.257	0.433102	0.0146818	0.12126	Etl1	2L	9908830	9912608	-	3076	protein_coding	-	SNF2_N	1101	973	919	522	661	784	19.0754	16.0564	16.2357	10.3925	12.8876	14.8721
FBgn0260722	551.624	538.447	571.99	337.169	415.353	477.614	554.02	410.045	0.433643	0.00893966	0.0901842	CR42549	3R	9548104	9551806	-	1968	lincRNA	-	-	578	603	594	313	390	462	15.6522	15.553	16.4023	9.73989	11.8849	13.6981
FBgn0030306	2048.07	1797.5	1600.42	1071.83	1493.14	1464.89	1815.33	1343.29	0.434387	0.0146509	0.121189	Spase25	X	11485250	11486566	+	1188	protein_coding	-	-	2146	2013	1662	995	1402	1417	96.269	86.0102	76.025	51.291	70.7764	69.5978
FBgn0038475	231.911	166.088	205.108	133.575	139.516	172.644	201.036	148.578	0.434811	0.0421004	0.209866	Keap1	3R	17073942	17079945	-	3447	protein_coding	-	BACK	243	186	213	124	131	167	3.75697	2.73902	3.358	2.203	2.27922	2.82695
FBgn0038756	529.673	491.12	545.028	347.941	385.532	423.856	521.94	385.777	0.43548	0.0018265	0.0379706	CG4783	3R	19948443	19948907	+	410	protein_coding	-	-	555	550	566	323	362	410	72.141	68.0929	75.0196	48.2451	52.9519	58.3502
FBgn0034529	449.507	367.894	374.586	229.447	328.022	323.578	397.329	293.682	0.435558	0.026484	0.166507	CG16742	2R	20623547	20628315	+	4602	protein_coding	-	-	471	412	389	213	308	313	5.45441	4.54437	4.59351	2.83444	4.01385	3.96863
FBgn0051869	484.818	458.974	403.474	326.397	392.987	277.057	449.089	332.147	0.435582	0.0159106	0.125573	CG31869	2L	10772038	10801109	-	3860	protein_coding	-	-	508	514	419	303	369	268	7.01374	6.75925	5.89887	4.80718	5.73319	4.05126
FBgn0032051	1720.72	1548.37	1509.9	1026.59	1197.07	1307.75	1593	1177.14	0.436287	0.00157782	0.0351765	CG13097	2L	8512174	8514868	-	2522	protein_coding	-	-	1803	1734	1568	953	1124	1265	38.0999	34.9001	33.7865	23.141	26.7287	29.2676
FBgn0047114	255.77	233.952	202.219	143.27	207.676	160.238	230.647	170.395	0.43693	0.0374659	0.197707	CG31142	3R	23929243	23929988	+	644	protein_coding	-	-	268	262	210	133	195	155	22.178	20.6509	17.7205	12.6474	18.1596	14.0439
FBgn0030801	273.903	225.915	199.33	147.579	181.051	187.117	233.049	171.916	0.438479	0.0304942	0.179165	Rcp	X	16884581	16886612	+	1393	protein_coding	-	RNA_pol_Rpb4	287	253	207	137	170	181	10.98	9.21918	8.07535	6.02288	7.31905	7.58176
FBgn0037936	247.181	210.735	201.256	172.355	166.141	147.833	219.724	162.109	0.438977	0.0138739	0.116991	CG6908	3R	11688381	11690051	-	1439	protein_coding	-	-	259	236	209	160	156	143	9.59207	8.3248	7.89274	6.80917	6.50161	5.79853
FBgn0011272	53331.9	50879.2	48082.8	32078.4	39446.8	40789.5	50764.6	37438.2	0.439307	0.000809246	0.0223255	RpL13	2L	9967313	9968645	+	1203	protein_coding	-	-	55882	56979	49933	29779	37039	39456	2475.59	2404.21	2255.61	1515.93	1846.51	1913.77
FBgn0035397	3115.05	2544.9	2444.92	1668.61	2215.21	2091.37	2701.62	1991.73	0.439736	0.00775213	0.0831834	CG11486	3L	3071133	3090406	+	5969	protein_coding	-	-	3264	2850	2539	1549	2080	2023	29.1422	24.2363	23.1155	15.8922	20.8987	19.7759
FBgn0039972	6388.53	5566.63	4990.95	3468.64	4358.01	4665.52	5648.7	4164.05	0.439896	0.00702837	0.0782924	CG17018	2L	22308755	22368796	+	5366	protein_coding	-	-	6694	6234	5183	3220	4092	4513	66.4826	58.9711	52.4895	36.7485	45.7343	49.0746
FBgn0035254	478.138	338.427	329.328	241.296	293.942	307.037	381.964	280.759	0.443621	0.0339178	0.188722	CG7974	3L	1665138	1666594	+	1348	protein_coding	-	-	501	379	342	224	276	297	19.8071	14.2716	13.7873	10.1764	12.2794	12.8561
FBgn0035926	4803.33	3961.11	3344.31	3129.31	2862.74	2910.14	4036.25	2967.4	0.443831	0.00529498	0.0668347	CG5804	3L	8788144	8788545	-	337	protein_coding	-	-	5033	4436	3473	2905	2688	2815	795.921	668.166	560.037	527.899	478.362	487.406
FBgn0037156	673.783	619.705	590.286	389.952	496.293	498.29	627.924	461.512	0.443949	0.00387988	0.0566705	CG11523	3L	22265806	22266679	-	874	protein_coding	-	-	706	694	613	362	466	482	43.0493	40.3061	38.1146	25.3648	31.9766	32.1794
FBgn0010278	3181.86	2891.36	2436.25	1588.89	2312.13	2352.92	2836.49	2084.65	0.44426	0.021883	0.149977	Ssrp	2R	23806361	23809004	-	2507	protein_coding	-	HMG_box	3334	3238	2530	1475	2171	2276	70.8736	65.561	54.8414	36.0307	51.9353	52.9737
FBgn0038610	710.049	703.642	569.101	458.894	535.698	462.107	660.931	485.566	0.445103	0.00378865	0.0558448	CG7675	3R	18378124	18381178	-	1390	protein_coding	-	adh_short	744	788	591	426	503	447	28.5254	28.7763	23.1055	18.7685	21.7025	18.7644
FBgn0038611	3256.3	2989.58	2675.06	1716.01	2289.76	2545.21	2973.65	2183.66	0.445421	0.0122659	0.109039	CG14309	3R	18381580	18385072	-	3341	protein_coding	-	-	3412	3348	2778	1593	2150	2462	54.4259	50.8665	45.1854	29.1994	38.5939	42.9986
FBgn0261260	794.033	770.613	671.173	574.156	565.518	502.425	745.273	547.367	0.445618	0.000946268	0.0247816	mgl	X	9358496	9500129	-	17674	protein_coding	-	Ldl_recept_a	832	863	697	533	531	486	2.50877	2.47856	2.14309	1.84683	1.80184	1.60452
FBgn0031090	2091.02	1787.68	1690.93	1127.85	1429.24	1531.05	1856.54	1362.71	0.44601	0.00659272	0.0755018	Rab35	X	20155766	20159872	-	3538	protein_coding	-	Ras	2191	2002	1756	1047	1342	1481	33.0033	28.723	26.9717	18.1227	22.7485	24.4253
FBgn0265590	381.747	304.495	307.18	239.142	235.366	254.314	331.14	242.941	0.446338	0.00656183	0.0755018	CR44417	2R	17869027	17869857	+	831	lincRNA	-	-	400	341	319	222	221	246	25.6526	20.8294	20.8608	16.3601	15.9495	17.2733
FBgn0039379	1530.8	1305.49	1259.53	782.059	1019.21	1201.27	1365.27	1000.85	0.447775	0.017456	0.131804	CG5886	3R	25851632	25853989	+	1894	protein_coding	-	-	1604	1462	1308	726	957	1162	45.1334	39.1823	37.5292	23.4742	30.3032	35.7988
FBgn0261241	486.727	533.089	465.103	318.856	348.257	420.755	494.973	362.623	0.448713	0.00523238	0.0664253	Vps16A	3R	9267019	9270224	+	2741	protein_coding	-	-	510	597	483	296	327	407	9.91595	11.0557	9.57591	6.61329	7.15477	8.66419
FBgn0015765	717.684	673.281	605.693	383.489	521.853	556.182	665.553	487.175	0.449871	0.0130313	0.112873	p38a	3R	24150416	24152321	-	1634	protein_coding	-	Pkinase	752	754	629	356	490	538	24.5267	23.423	20.919	13.3424	17.9846	19.212
FBgn0001208	1072.71	1018.85	1148.79	770.21	690.124	910.774	1080.12	790.369	0.450278	0.00220695	0.0425817	Hn	3L	7760453	7763166	+	2115	protein_coding	-	-	1124	1141	1193	715	648	881	28.3223	27.3841	30.6529	20.7029	18.3748	24.3057
FBgn0038651	651.832	610.775	522.88	327.474	445.173	533.439	595.162	435.362	0.450792	0.0316321	0.182032	CG14299	3R	18750436	18758873	-	7607	protein_coding	-	-	683	684	543	304	418	516	4.78498	4.56421	3.87908	2.44734	3.29549	3.95803
FBgn0033917	1205.36	1280.48	1273.98	842.383	931.881	974.87	1253.28	916.378	0.451573	5.83726e-05	0.00343704	CG8503	2R	14243778	14246066	+	1774	protein_coding	-	zf-MYND	1263	1434	1323	782	875	943	37.9422	41.0316	40.5274	26.9953	29.5809	31.017
FBgn0040502	490.544	601.846	660.581	346.864	412.158	522.067	584.324	427.029	0.452112	0.0270775	0.169088	CG8343	2R	6179726	6180356	+	631	protein_coding	-	Lectin_C	514	674	686	322	387	505	43.4117	54.2192	59.0795	31.2508	36.7823	46.6987
FBgn0261437	679.509	647.386	582.582	343.632	469.668	582.027	636.492	465.109	0.452267	0.0323399	0.184008	CSN8	2L	8364855	8365663	+	641	protein_coding	-	-	712	725	605	319	441	563	59.1964	57.412	51.2908	30.4767	41.2608	51.2499
FBgn0038815	453.324	387.539	410.215	301.621	301.397	310.139	417.026	304.385	0.453784	0.00094734	0.0247816	CG5466	3R	20617883	20621269	+	2907	protein_coding	-	-	475	434	426	280	283	300	8.70807	7.57823	7.96355	5.89858	5.83846	6.02169
FBgn0017551	1205.36	1267.98	1086.2	741.125	910.581	944.889	1186.52	865.532	0.455042	0.00178176	0.0377397	Rca1	2L	6852315	6853866	+	1552	protein_coding	-	-	1263	1420	1128	688	855	914	43.3695	46.4429	39.4966	27.1476	33.0394	34.3635
FBgn0015756	29952.8	26912.5	26014	17895.8	20861.3	21671.5	27626.4	20142.9	0.45577	0.000236046	0.00948494	RpL9	2L	11002758	11004189	-	916	protein_coding	-	-	31385	30139	27015	16613	19588	20963	1826	1670.15	1602.7	1110.68	1282.48	1335.37
FBgn0010228	821.71	740.252	806.949	576.311	594.274	554.115	789.637	574.9	0.45771	6.71752e-05	0.00389705	HmgZ	2R	21697488	21707861	-	1604	protein_coding	-	HMG_box	861	829	838	535	558	536	28.607	26.2345	28.3911	20.426	20.8635	19.4986
FBgn0004859	172.74	171.446	134.812	133.575	120.346	95.1092	159.666	116.343	0.45801	0.0405765	0.206162	ci	4	47710	57041	-	5651	protein_coding	-	-	181	192	140	124	113	92	1.70697	1.72464	1.34631	1.34379	1.19925	0.949959
FBgn0031676	585.027	559.877	540.213	354.404	439.848	432.127	561.706	408.793	0.458187	0.00132552	0.0308576	CG14040	2L	5052843	5054575	+	1605	protein_coding	-	-	613	627	561	329	413	418	20.3544	19.8297	18.9946	12.5532	15.4324	15.1965
FBgn0027621	1057.44	947.416	900.355	700.191	725.269	688.508	968.403	704.656	0.458693	0.000120952	0.00588336	Pfrx	X	19495505	19509350	+	4250	protein_coding	-	-	1108	1061	935	650	681	666	13.8939	12.6721	11.9554	9.36611	9.60982	9.14382
FBgn0030610	975.363	852.764	767.468	535.377	643.264	709.184	865.198	629.275	0.459123	0.00569747	0.0701145	CG9065	X	15084029	15084699	-	521	protein_coding	-	-	1022	955	797	497	604	686	104.541	93.044	83.1309	58.4189	69.5275	76.8296
FBgn0051999	383.655	320.568	341.846	230.524	274.772	255.348	348.69	253.548	0.459163	0.00354987	0.0549558	CG31999	4	215009	227748	-	3639	protein_coding	-	EGF_CA	402	359	355	214	258	247	5.88731	5.00766	5.30137	3.60136	4.25201	3.96057
FBgn0026257	1083.21	978.669	872.429	589.237	728.464	815.665	978.101	711.122	0.459694	0.00674158	0.0766104	cav	3R	24221103	24223528	+	2049	protein_coding	-	-	1135	1096	906	547	684	789	29.5207	27.1513	24.0286	16.3486	20.0203	22.4687
FBgn0039052	178.467	218.772	223.404	164.814	137.386	148.867	206.881	150.356	0.460875	0.0139519	0.117542	CG6733	3R	23097728	23099191	+	1291	protein_coding	-	Peptidase_M20	187	245	232	153	129	144	7.71949	9.63302	9.76571	7.25772	5.99267	6.50847
FBgn0261609	3910.04	3558.39	2983.21	2062.87	2575.19	2946.32	3483.88	2528.12	0.462581	0.00941341	0.0929474	eIF-2alpha	X	16445176	16446993	-	1519	protein_coding	-	S1	4097	3985	3098	1915	2418	2850	143.741	133.166	110.832	77.2051	95.4675	109.479
FBgn0037794	355.979	348.249	262.884	176.663	250.277	273.956	322.371	233.632	0.464296	0.04042	0.205792	CG6254	3R	10159144	10161331	-	2006	protein_coding	-	-	373	390	273	164	235	265	9.90949	9.86862	7.39561	5.00666	7.02577	7.70828
FBgn0021895	1262.63	1076	907.095	705.577	773.195	873.558	1081.91	784.11	0.464333	0.00637873	0.0742471	ytr	2R	23847161	23851480	-	2209	protein_coding	-	-	1323	1205	942	655	726	845	31.9181	27.6894	23.1738	18.1585	19.7105	22.3205
FBgn0052512	909.511	773.291	746.283	560.152	571.908	626.48	809.695	586.18	0.465782	0.00069855	0.0203659	CG32512	X	21062277	21067540	-	2507	protein_coding	-	-	953	866	775	520	537	606	20.2587	17.5342	16.7992	12.7023	12.8463	14.1046
FBgn0034720	114.524	127.691	118.442	79.714	86.2655	95.1092	120.219	87.0296	0.465986	0.0243808	0.158793	Liprin-gamma	2R	22333500	22373109	-	5669	protein_coding	-	SAM_1	120	143	123	74	81	92	1.1281	1.28042	1.17907	0.799392	0.856911	0.946943
FBgn0031700	177.512	156.266	225.329	132.498	145.906	126.123	186.369	134.842	0.466108	0.0284603	0.173209	CG14022	2L	5327975	5328879	-	652	protein_coding	-	-	186	175	234	123	137	122	15.2033	13.6243	19.5034	11.5529	12.6017	10.9183
FBgn0010905	1950.73	1646.59	1478.12	1079.37	1312.09	1281.91	1691.81	1224.46	0.466357	0.00284091	0.0487118	Spn	3L	2505245	2554292	-	10266	protein_coding	-	PDZ	2044	1844	1535	1002	1232	1240	10.6109	9.11764	8.12548	5.97725	7.19725	7.04795
FBgn0010620	1448.73	1299.24	1191.16	718.503	1068.2	1063.78	1313.04	950.16	0.466545	0.0143787	0.119827	Sip1	2R	17394593	17405171	+	1717	protein_coding	-	PDZ	1518	1455	1237	667	1003	1029	47.1167	43.0146	39.1509	23.7898	35.0338	34.9693
FBgn0036036	249.09	281.278	231.107	141.115	186.376	223.3	253.825	183.597	0.467	0.0312671	0.181059	CG14174	3L	9719328	9720464	+	1073	protein_coding	-	-	261	315	240	131	175	216	12.9633	14.9016	12.155	7.47664	9.78127	11.7462
FBgn0052024	103.072	91.9735	109.776	78.6368	66.0304	75.4671	101.607	73.3781	0.468663	0.0377482	0.198424	CG32024	3L	8807601	8808407	+	743	protein_coding	-	-	108	103	114	73	62	73	7.74655	7.03674	8.33793	6.01684	5.00449	5.73293
FBgn0024733	54790.2	51999.8	48777.1	32224.9	40085.8	40050.3	51855.7	37453.7	0.469392	0.000317435	0.0116033	RpL10	3L	23093190	23095471	-	1235	protein_coding	-	-	57410	58234	50654	29915	37639	38741	2477.39	2393.49	2228.89	1483.39	1827.8	1830.4
FBgn0036232	1677.78	1641.24	1927.82	1208.64	1251.38	1327.39	1748.94	1262.47	0.470025	7.20999e-05	0.00408802	CG14125	3L	11974905	11975810	+	860	protein_coding	-	CBM_14	1758	1838	2002	1122	1175	1284	108.942	108.485	126.505	79.8968	81.9401	87.1182
FBgn0023081	570.711	558.984	540.213	330.705	443.043	431.093	556.636	401.614	0.470665	0.0029755	0.0496381	gek	2R	24092079	24098636	-	5108	protein_coding	-	CNH	598	626	561	307	416	417	6.23912	6.2208	5.96835	3.68063	4.88427	4.76352
FBgn0005671	9004.45	7850.78	7725.72	5294.52	6050.3	6392.99	8193.65	5912.6	0.470675	0.000206412	0.00875073	Vha55	3R	12623762	12627829	-	2786	protein_coding	-	ATP-synt_ab	9435	8792	8023	4915	5681	6184	180.482	160.188	156.494	108.038	122.293	129.518
[truncated: 406 more rows]

## Sheet: Table S3
Table S3. List of all transcripts and their relative abundance in control and ERR[cond.19-4] females
[truncated: 1,237 more rows]

[truncated: 7 more sheets: Table S4, Table S5, Table S6, Table S7, Table S8, Table S9, Table S10]
